# Supplementary material for: Knowledge graph analytics platform with LINCS and IDG for Parkinson's disease target illumination
Source: BMC Bioinformatics. 2022 Jan 12;23:37. doi: 10.1186/s12859-021-04530-9 (PMC8756622; doi:10.1186/s12859-021-04530-9)
Supplement: Supplementary file 2 — Additional file 2. PD KGAP results in TSV format. [file 12859_2021_4530_MOESM2_ESM.tsv]

Symbol	Family	Name	KGAP Score	IDG TDL	TINX nds_rank	TINX Importance	TINX Novelty
MYLK	Kinase	Myosin light chain kinase, smooth muscle	50.2615	Tchem	77	0.0385	0.0013
CXCL2		C-X-C motif chemokine 2	48.7216	Tbio	100	0.0100	0.0030
SNAP25		Synaptosomal-associated protein 25	46.0216	Tclin	21	0.5410	0.0021
SPP1		Osteopontin	45.5870	Tbio	38	0.6174	0.0002
PAK1	Kinase	Serine/threonine-protein kinase PAK 1	44.6944	Tchem	80	0.0286	0.0030
SRC	Kinase	Proto-oncogene tyrosine-protein kinase Src	43.9768	Tclin	21	1.4295	0.0001
IDE	Enzyme	Insulin-degrading enzyme	42.9433	Tchem	55	0.1012	0.0025
ST3GAL5	Enzyme	Lactosylceramide alpha-2,3-sialyltransferase	42.2349	Tbio	40	0.0455	0.0110
NR3C1	NR	Glucocorticoid receptor	41.6000	Tclin	30	0.8131	0.0003
MAP7		Ensconsin	38.3868	Tbio	38	0.0204	0.0274
HBB		Hemoglobin subunit beta	37.9577	Tbio	42	0.4245	0.0004
BMP4		Bone morphogenetic protein 4	37.9529	Tchem	47	0.2492	0.0006
ADRB2	GPCR	Beta-2 adrenergic receptor	37.0831	Tclin	28	0.9421	0.0004
SLC1A4	Transporter	Neutral amino acid transporter A	36.8827	Tbio	44	0.0286	0.0164
SLC1A4	Transporter	Neutral amino acid transporter A	36.8827	Tbio	44	0.0286	0.0164
NOTCH1		Neurogenic locus notch homolog protein 1	36.5929	Tchem	30	0.9557	0.0001
MAMLD1		Mastermind-like domain-containing protein 1	36.3975	Tbio	34	0.1000	0.0095
GPER1	GPCR	G-protein coupled estrogen receptor 1	35.8607	Tchem	21	0.6166	0.0015
MCOLN1	IC	Mucolipin-1	35.2058	Tchem	58	0.0788	0.0028
PTGS2	Enzyme	Prostaglandin G/H synthase 2	34.9171	Tclin	10	8.6930	0.0001
PTGS2	Enzyme	Prostaglandin G/H synthase 2	34.9171	Tclin	10	8.6930	0.0001
SLC25A14	Transporter	Brain mitochondrial carrier protein 1	34.6732	Tbio	17	0.1250	0.0313
EPHB2	Kinase	Ephrin type-B receptor 2	34.5689	Tchem	24	0.5397	0.0019
SIRT3	Epigenetic	NAD-dependent protein deacetylase sirtuin-3, mitochondrial	34.2580	Tchem	16	1.1718	0.0013
IL1B		Interleukin-1 beta	32.9557	Tclin	5	20.7147	0.0000
STAP2		Signal-transducing adaptor protein 2	32.8113	Tbio	53	0.0370	0.0061
AGL		Glycogen debranching enzyme	31.0804	Tbio	66	0.0588	0.0024
NFATC3	TF	Nuclear factor of activated T-cells, cytoplasmic 3	30.8690	Tbio	36	0.1111	0.0076
PROS1		Vitamin K-dependent protein S	30.8634	Tbio	61	0.1052	0.0010
ADGRE5	GPCR	CD97 antigen	30.2677	Tbio	52	0.0159	0.0132
ADO	Enzyme	2-aminoethanethiol dioxygenase	30.0236	Tbio	49	0.1429	0.0019
CNOT4		CCR4-NOT transcription complex subunit 4	29.6965	Tbio	28	0.3537	0.0021
IKBKE	Kinase	Inhibitor of nuclear factor kappa-B kinase subunit epsilon	29.4758	Tchem	48	0.0139	0.0184
DFFB		DNA fragmentation factor subunit beta	28.8786	Tbio	71	0.0083	0.0062
RELB	TF	Transcription factor RelB	28.5684	Tbio	58	0.0714	0.0032
CDK6	Kinase	Cyclin-dependent kinase 6	28.5364	Tclin	58	0.1052	0.0017
TIAM1		T-lymphoma invasion and metastasis-inducing protein 1	27.6093	Tbio	59	0.0357	0.0053
SYNE2		Nesprin-2	27.5690	Tbio	108	0.0044	0.0019
MAP2K5	Kinase	Dual specificity mitogen-activated protein kinase kinase 5	27.5558	Tchem	46	0.0385	0.0091
ADAM10	Enzyme	Disintegrin and metalloproteinase domain-containing protein 10	27.4248	Tchem	61	0.0893	0.0021
LYN	Kinase	Tyrosine-protein kinase Lyn	27.3761	Tclin	49	0.1447	0.0014
RAC2	Enzyme	Ras-related C3 botulinum toxin substrate 2	26.4949	Tbio	73	0.0635	0.0012
HMOX1	Enzyme	Heme oxygenase 1	26.3646	Tchem	8	9.5207	0.0002
HLA-DRA		HLA class II histocompatibility antigen, DR alpha chain	26.2979	Tbio	7	1.1049	0.0071
CASP2	Enzyme	Caspase-2	26.2581	Tchem	25	0.4140	0.0022
STAT3	TF	Signal transducer and activator of transcription 3	25.7421	Tchem	22	1.3099	0.0001
CXCR4	GPCR	C-X-C chemokine receptor type 4	25.3096	Tclin	49	0.2897	0.0003
CXCR4	GPCR	C-X-C chemokine receptor type 4	25.3096	Tclin	49	0.2897	0.0003
GNA15		Guanine nucleotide-binding protein subunit alpha-15	24.9719	Tbio	69	0.0680	0.0018
HP		Haptoglobin	24.7161	Tbio	39	0.5516	0.0002
SYNGR3		Synaptogyrin-3	24.2133	Tdark	6	0.0524	0.2604
SOX2	TF	Transcription factor SOX-2	24.0188	Tbio	24	1.0835	0.0005
ETV1	TF	ETS translocation variant 1	23.8861	Tbio	34	0.1429	0.0070
MNAT1	Enzyme	CDK-activating kinase assembly factor MAT1	23.8825	Tbio	51	0.0417	0.0072
MNAT1	Enzyme	CDK-activating kinase assembly factor MAT1	23.8825	Tbio	51	0.0417	0.0072
PRKAG2	Enzyme	5'-AMP-activated protein kinase subunit gamma-2	23.8621	Tbio	28	0.1429	0.0094
RRP8	Enzyme	Ribosomal RNA-processing protein 8	23.6185	Tbio	18	0.3571	0.0046
DAXX		Death domain-associated protein 6	23.3585	Tbio	24	0.2625	0.0043
CES1	Enzyme	Liver carboxylesterase 1	22.8917	Tchem	58	0.1119	0.0013
PIK3R3	Enzyme	Phosphatidylinositol 3-kinase regulatory subunit gamma	22.8118	Tbio	26	0.0714	0.0222
KIT	Kinase	Mast/stem cell growth factor receptor Kit	22.6919	Tclin	54	0.2085	0.0001
EGF		Pro-epidermal growth factor	22.4146	Tbio	19	1.5146	0.0002
LPL	Enzyme	Lipoprotein lipase	22.2644	Tchem	77	0.0623	0.0007
LPL	Enzyme	Lipoprotein lipase	22.2644	Tchem	77	0.0623	0.0007
STAT5B	TF	Signal transducer and activator of transcription 5B	21.8759	Tchem	76	0.0658	0.0009
GATA3	TF	Trans-acting T-cell-specific transcription factor GATA-3	21.2262	Tbio	88	0.0337	0.0009
CAPN1		Calpain-1 catalytic subunit	21.0522	Tchem	24	0.4176	0.0024
ERBB3	Kinase	Receptor tyrosine-protein kinase erbB-3	21.0286	Tclin	47	0.2109	0.0010
IKBKB	Kinase	Inhibitor of nuclear factor kappa-B kinase subunit beta	20.6495	Tchem	26	0.6194	0.0011
SYK	Kinase	Tyrosine-protein kinase SYK	20.5050	Tclin	74	0.0748	0.0007
NTS		Neurotensin/neuromedin N	20.1709	Tbio	10	4.1146	0.0004
CLPX	Enzyme	ATP-dependent Clp protease ATP-binding subunit clpX-like, mitochondrial	20.1206	Tbio	67	0.0227	0.0046
ACLY	Enzyme	ATP-citrate synthase	20.1079	Tclin	110	0.0058	0.0014
TF		Serotransferrin	20.0698	Tbio	61	0.0786	0.0023
LTF		Lactotransferrin	19.9048	Tbio	33	0.3492	0.0014
CALM3		Calmodulin-3	19.8514	Tclin	57	0.0185	0.0083
ALDOC	Enzyme	Fructose-bisphosphate aldolase C	19.8028	Tbio	21	0.1170	0.0214
CEBPA	TF	CCAAT/enhancer-binding protein alpha	19.7968	Tbio	90	0.0238	0.0010
SOCS2		Suppressor of cytokine signaling 2	19.3824	Tbio	61	0.0292	0.0046
LCN2	Enzyme	Neutrophil gelatinase-associated lipocalin	19.3678	Tbio	53	0.2036	0.0004
GATA2	TF	Endothelial transcription factor GATA-2	19.2315	Tbio	32	0.3113	0.0018
PTPRC	Enzyme	Receptor-type tyrosine-protein phosphatase C	19.0457	Tchem	28	0.9965	0.0002
DDR1	Kinase	Epithelial discoidin domain-containing receptor 1	18.8839	Tchem	51	0.0660	0.0048
EIF4G1		Eukaryotic translation initiation factor 4 gamma 1	18.6275	Tbio	7	2.4872	0.0022
RBP4		Retinol-binding protein 4	18.5690	Tchem	59	0.0976	0.0019
KYNU	Enzyme	Kynureninase	18.5648	Tchem	32	0.0373	0.0241
CDK5R1	Enzyme	Cyclin-dependent kinase 5 activator 1	18.5556	Tchem	21	0.1447	0.0158
SELL		L-selectin	18.2829	Tchem	88	0.0357	0.0004
PPBP		Platelet basic protein	18.0505	Tbio	91	0.0286	0.0006
CTTN		Src substrate cortactin	17.7222	Tbio	61	0.0847	0.0021
FOXO4	TF	Forkhead box protein O4	17.3937	Tbio	60	0.0476	0.0032
FOXO4	TF	Forkhead box protein O4	17.3937	Tbio	60	0.0476	0.0032
BCL2		Apoptosis regulator Bcl-2	17.2447	Tclin	24	0.2166	0.0057
RAB27A	Enzyme	Ras-related protein Rab-27A	17.2295	Tchem	39	0.1296	0.0046
CADM1		Cell adhesion molecule 1	17.2064	Tbio	109	0.0071	0.0013
TXNIP		Thioredoxin-interacting protein	17.1377	Tbio	33	0.2018	0.0028
SORBS3		Vinexin	17.0079	Tbio	28	0.0590	0.0250
NTRK2	Kinase	BDNF/NT-3 growth factors receptor	16.9698	Tclin	9	2.8107	0.0006
SERPINA1		Alpha-1-antitrypsin	16.8725	Tbio	39	0.5851	0.0002
PLCB3	Enzyme	1-phosphatidylinositol 4,5-bisphosphate phosphodiesterase beta-3	16.7498	Tbio	59	0.0084	0.0117
TICAM1		TIR domain-containing adapter molecule 1	16.6094	Tbio	30	0.0579	0.0194
WFS1		Wolframin	16.5545	Tbio	72	0.0455	0.0022
PTPN6	Enzyme	Tyrosine-protein phosphatase non-receptor type 6	16.4372	Tchem	68	0.0102	0.0062
ELAVL1		ELAV-like protein 1	16.1292	Tchem	62	0.0996	0.0016
SLC35A3	Transporter	UDP-N-acetylglucosamine transporter	15.9942	Tbio	36	0.0556	0.0121
SH3BP5		SH3 domain-binding protein 5	15.7167	Tbio	57	0.0238	0.0080
HMGA2	TF	High mobility group protein HMGI-C	15.5440	Tbio	97	0.0167	0.0009
GPX3	Enzyme	Glutathione peroxidase 3	15.4252	Tbio	64	0.0770	0.0020
NPC1		NPC intracellular cholesterol transporter 1	15.2774	Tbio	43	0.1526	0.0019
TERT	Enzyme	Telomerase reverse transcriptase	15.2011	Tchem	31	0.7361	0.0003
NCOA3	Epigenetic	Nuclear receptor coactivator 3	14.9635	Tbio	88	0.0238	0.0020
NCK2		Cytoplasmic protein NCK2	14.9216	Tbio	43	0.0069	0.0291
DNM1		Dynamin-1	14.7668	Tbio	33	0.2903	0.0020
ID2	TF	DNA-binding protein inhibitor ID-2	14.3840	Tbio	57	0.0560	0.0033
MMP12	Enzyme	Macrophage metalloelastase	14.3510	Tchem	65	0.0952	0.0009
CEBPD	TF	CCAAT/enhancer-binding protein delta	14.3264	Tbio	65	0.0476	0.0029
GPC1		Glypican-1	14.3145	Tbio	100	0.0018	0.0038
VAPB		Vesicle-associated membrane protein-associated protein B/C	14.2490	Tbio	40	0.1115	0.0057
NFIL3	TF	Nuclear factor interleukin-3-regulated protein	14.0677	Tbio	62	0.0069	0.0116
GAA	Enzyme	Lysosomal alpha-glucosidase	14.0614	Tclin	103	0.0128	0.0024
WRB		Tail-anchored protein insertion receptor WRB	13.8860	Tbio	50	0.0303	0.0096
WASF3		Wiskott-Aldrich syndrome protein family member 3	13.8394	Tbio	58	0.0833	0.0026
HIST2H2BE		Histone H2B type 2-E	13.7490	Tbio	50	0.2627	0.0004
PTK2B	Kinase	Protein-tyrosine kinase 2-beta	13.7442	Tclin	58	0.1409	0.0010
PLA2G2A	Enzyme	Phospholipase A2, membrane associated	13.6925	Tchem	69	0.0765	0.0013
AKR1C2	Enzyme	Aldo-keto reductase family 1 member C2	13.6003	Tchem	40	0.1786	0.0019
AKR1C2	Enzyme	Aldo-keto reductase family 1 member C2	13.6003	Tchem	40	0.1786	0.0019
EGR1	TF	Early growth response protein 1	13.5827	Tbio	25	1.0766	0.0005
ADRB3	GPCR	Beta-3 adrenergic receptor	13.5359	Tclin	37	0.3996	0.0007
PGLYRP4		Peptidoglycan recognition protein 4	13.4305	Tbio	13	0.0357	0.1416
APOE		Apolipoprotein E	13.3773	Tbio	6	15.6976	0.0001
EGR3	TF	Early growth response protein 3	13.3611	Tbio	22	0.4286	0.0027
SHC1		SHC-transforming protein 1	13.3324	Tchem	66	0.0897	0.0011
FYN	Kinase	Tyrosine-protein kinase Fyn	13.3242	Tclin	22	0.9584	0.0009
DNAJB1		DnaJ homolog subfamily B member 1	13.1698	Tbio	12	1.1179	0.0020
MAPKAPK2	Kinase	MAP kinase-activated protein kinase 2	13.1416	Tchem	27	0.1905	0.0052
MAPKAPK2	Kinase	MAP kinase-activated protein kinase 2	13.1416	Tchem	27	0.1905	0.0052
SPTAN1		Spectrin alpha chain, non-erythrocytic 1	13.0844	Tbio	98	0.0079	0.0035
SPTAN1		Spectrin alpha chain, non-erythrocytic 1	13.0844	Tbio	98	0.0079	0.0035
MSRA	Enzyme	Mitochondrial peptide methionine sulfoxide reductase	13.0710	Tbio	17	0.2500	0.0094
NAA11	Enzyme	N-alpha-acetyltransferase 11	13.0653	Tbio	30	0.0046	0.0798
KAT6A	Epigenetic	Histone acetyltransferase KAT6A	13.0618	Tbio	62	0.0147	0.0087
KAT6A	Epigenetic	Histone acetyltransferase KAT6A	13.0618	Tbio	62	0.0147	0.0087
SMAD3	TF	Mothers against decapentaplegic homolog 3	13.0436	Tbio	43	0.3294	0.0006
RAPGEF1		Rap guanine nucleotide exchange factor 1	13.0005	Tbio	96	0.0145	0.0034
GPR132	GPCR	Probable G-protein coupled receptor 132	12.9387	Tchem	28	0.4000	0.0019
CA1	Enzyme	Carbonic anhydrase 1	12.9132	Tclin	53	0.1802	0.0006
XIAP	Enzyme	E3 ubiquitin-protein ligase XIAP	12.8522	Tchem	32	0.6599	0.0007
LGMN	Enzyme	Legumain	12.8325	Tchem	45	0.1111	0.0037
CBR1	Enzyme	Carbonyl reductase [NADPH] 1	12.8232	Tchem	53	0.0286	0.0080
TGFB3		Transforming growth factor beta-3 proprotein	12.7999	Tbio	53	0.1524	0.0009
PEAK1	Kinase	Inactive tyrosine-protein kinase PEAK1	12.7578	Tbio	69	0.0476	0.0025
NRAS	Enzyme	GTPase NRas	12.7034	Tchem	89	0.0303	0.0009
DRD5	GPCR	D(1B) dopamine receptor	12.6346	Tchem	4	15.2110	0.0007
DRD5	GPCR	D(1B) dopamine receptor	12.6346	Tchem	4	15.2110	0.0007
NHLH1	TF	Helix-loop-helix protein 1	12.6125	Tbio	72	0.0128	0.0044
CYSLTR2	GPCR	Cysteinyl leukotriene receptor 2	12.5976	Tchem	52	0.0282	0.0093
CDH1		Cadherin-1	12.5182	Tbio	86	0.0397	0.0001
EDA		Ectodysplasin-A	12.4909	Tbio	34	0.5869	0.0008
CIITA		MHC class II transactivator	12.4056	Tbio	61	0.0714	0.0027
PMAIP1		Phorbol-12-myristate-13-acetate-induced protein 1	12.3814	Tbio	69	0.0519	0.0019
PRKCD	Kinase	Protein kinase C delta type	12.3390	Tclin	13	1.6496	0.0013
TAAR5	GPCR	Trace amine-associated receptor 5	12.2807	Tchem	22	0.0465	0.0488
BRCA1		Breast cancer type 1 susceptibility protein	12.2719	Tchem	61	0.1457	0.0001
SCAPER	Enzyme	S phase cyclin A-associated protein in the endoplasmic reticulum	12.2424	Tbio	16	0.0501	0.0865
GNB5		Guanine nucleotide-binding protein subunit beta-5	12.2092	Tbio	41	0.0417	0.0108
GNB5		Guanine nucleotide-binding protein subunit beta-5	12.2092	Tbio	41	0.0417	0.0108
CHRNB3	IC	Neuronal acetylcholine receptor subunit beta-3	12.1831	Tchem	15	0.0994	0.0462
ADCYAP1R1	GPCR	Pituitary adenylate cyclase-activating polypeptide type I receptor	12.1721	Tchem	46	0.0357	0.0092
GNG13		Guanine nucleotide-binding protein G(I)/G(S)/G(O) subunit gamma-13	12.1507	Tbio	21	0.0046	0.1478
MAS1	GPCR	Proto-oncogene Mas	12.1235	Tchem	53	0.0238	0.0088
LNPEP	Enzyme	Leucyl-cystinyl aminopeptidase	12.1222	Tchem	47	0.1429	0.0026
TRPM6	Kinase	Transient receptor potential cation channel subfamily M member 6	12.0930	Tchem	64	0.0238	0.0051
IDUA	Enzyme	Alpha-L-iduronidase	12.0783	Tbio	55	0.0841	0.0032
ZNF134	TF	Zinc finger protein 134	12.0701	Tdark	7	0.0250	0.6490
IHH		Indian hedgehog protein	12.0676	Tbio	104	0.0102	0.0023
GRAP2		GRB2-related adapter protein 2	12.0633	Tbio	29	0.3980	0.0019
RBPJL	TF	Recombining binding protein suppressor of hairless-like protein	12.0237	Tbio	17	0.1000	0.0378
LMX1B	TF	LIM homeobox transcription factor 1-beta	12.0197	Tbio	7	1.2043	0.0054
MUC1		Mucin-1	12.0152	Tbio	62	0.1429	0.0003
MUC1		Mucin-1	12.0152	Tbio	62	0.1429	0.0003
HDAC6	Epigenetic	Histone deacetylase 6	11.9835	Tclin	14	1.1591	0.0015
HDAC6	Epigenetic	Histone deacetylase 6	11.9835	Tclin	14	1.1591	0.0015
GRIN2B	IC	Glutamate receptor ionotropic, NMDA 2B	11.9658	Tclin	7	8.0042	0.0004
GRIN2B	IC	Glutamate receptor ionotropic, NMDA 2B	11.9658	Tclin	7	8.0042	0.0004
GRIN2B	IC	Glutamate receptor ionotropic, NMDA 2B	11.9658	Tclin	7	8.0042	0.0004
GRIN2B	IC	Glutamate receptor ionotropic, NMDA 2B	11.9658	Tclin	7	8.0042	0.0004
GPATCH2L		G patch domain-containing protein 2-like	11.9578	Tdark	1	0.0357	4.0000
SLC5A2	Transporter	Sodium/glucose cotransporter 2	11.9293	Tclin	102	0.0147	0.0011
ACRV1		Acrosomal protein SP-10	11.9188	Tbio	51	0.0714	0.0047
GOLIM4		Golgi integral membrane protein 4	11.9062	Tbio	37	0.0179	0.0324
GOLIM4		Golgi integral membrane protein 4	11.9062	Tbio	37	0.0179	0.0324
UST	Enzyme	Uronyl 2-sulfotransferase	11.8464	Tbio	55	0.0769	0.0033
EGFR	Kinase	Epidermal growth factor receptor	11.8417	Tclin	42	0.5368	0.0001
BACE1	Enzyme	Beta-secretase 1	11.8212	Tchem	34	0.7018	0.0004
SLC5A7	Transporter	High affinity choline transporter 1	11.8210	Tchem	54	0.1121	0.0025
SLC5A7	Transporter	High affinity choline transporter 1	11.8210	Tchem	54	0.1121	0.0025
GBX1	TF	Homeobox protein GBX-1	11.7774	Tbio	10	0.0714	0.0869
LZTS1		Leucine zipper putative tumor suppressor 1	11.7521	Tbio	17	0.1429	0.0250
MAFK	TF	Transcription factor MafK	11.7465	Tbio	42	0.0139	0.0268
MAP1A		Microtubule-associated protein 1A	11.6823	Tbio	17	0.2435	0.0098
GHR		Growth hormone receptor	11.6757	Tclin	88	0.0263	0.0012
SCN10A	IC	Sodium channel protein type 10 subunit alpha	11.6614	Tclin	53	0.1210	0.0016
SRGAP3	Enzyme	SLIT-ROBO Rho GTPase-activating protein 3	11.6574	Tbio	43	0.0286	0.0157
HNF1B	TF	Hepatocyte nuclear factor 1-beta	11.6573	Tbio	56	0.1000	0.0024
HNF1B	TF	Hepatocyte nuclear factor 1-beta	11.6573	Tbio	56	0.1000	0.0024
BSN		Protein bassoon	11.6524	Tbio	36	0.1119	0.0071
CD40LG		CD40 ligand	11.6410	Tbio	19	2.5163	0.0000
TRANK1		TPR and ankyrin repeat-containing protein 1	11.6292	Tdark	5	0.1429	0.1135
AAK1	Kinase	AP2-associated protein kinase 1	11.6220	Tchem	19	0.0909	0.0312
NTNG1		Netrin-G1	11.6092	Tbio	17	0.0488	0.0673
NTNG1		Netrin-G1	11.6092	Tbio	17	0.0488	0.0673
RPGRIP1L		Protein fantom	11.5954	Tbio	19	0.2909	0.0053
HSPA1L		Heat shock 70 kDa protein 1-like	11.5460	Tbio	19	0.1395	0.0208
VWA7		von Willebrand factor A domain-containing protein 7	11.5242	Tdark	7	0.1429	0.0793
STRN		Striatin	11.5161	Tbio	42	0.0357	0.0156
TAF1	Kinase	Transcription initiation factor TFIID subunit 1	11.4650	Tchem	78	0.0335	0.0031
TDRKH	Epigenetic	Tudor and KH domain-containing protein	11.4051	Tdark	7	0.0833	0.2220
RAB3A	Enzyme	Ras-related protein Rab-3A	11.4014	Tbio	18	0.3086	0.0051
TRIM10		Tripartite motif-containing protein 10	11.3863	Tdark	9	0.0023	0.7356
USP19	Enzyme	Ubiquitin carboxyl-terminal hydrolase 19	11.3429	Tbio	19	0.0635	0.0499
GRPR	GPCR	Gastrin-releasing peptide receptor	11.3058	Tchem	63	0.0408	0.0032
GDF5		Growth/differentiation factor 5	11.3013	Tbio	8	1.5048	0.0026
TEF	TF	Thyrotroph embryonic factor	11.2884	Tbio	55	0.1476	0.0008
PLD1	Enzyme	Phospholipase D1	11.2879	Tchem	33	0.1245	0.0076
DAO	Enzyme	D-amino-acid oxidase	11.2876	Tchem	47	0.1052	0.0037
CD80		T-lymphocyte activation antigen CD80	11.2844	Tclin	68	0.0975	0.0004
ATP7A	Enzyme	Copper-transporting ATPase 1	11.2787	Tbio	63	0.1151	0.0008
PLA2G3	Enzyme	Group 3 secretory phospholipase A2	11.2727	Tbio	22	0.0156	0.1142
GRIK2	IC	Glutamate receptor ionotropic, kainate 2	11.2522	Tclin	34	0.1702	0.0034
ZCWPW1	Epigenetic	Zinc finger CW-type PWWP domain protein 1	11.2380	Tdark	17	0.0104	0.2095
APH1B	Enzyme	Gamma-secretase subunit APH-1B	11.2380	Tbio	29	0.0091	0.0637
ASIC1	IC	Acid-sensing ion channel 1	11.2123	Tchem	96	0.0035	0.0081
GSTM2	Enzyme	Glutathione S-transferase Mu 2	11.1951	Tchem	22	0.2702	0.0050
TPSG1	Enzyme	Tryptase gamma	11.1935	Tchem	21	0.0476	0.0475
GLRA2	IC	Glycine receptor subunit alpha-2	11.1881	Tchem	37	0.1468	0.0036
NOS1AP	Enzyme	Carboxyl-terminal PDZ ligand of neuronal nitric oxide synthase protein	11.1868	Tbio	63	0.0167	0.0071
KCNC1	IC	Potassium voltage-gated channel subfamily C member 1	11.1659	Tclin	25	0.2619	0.0033
GAN		Gigaxonin	11.1626	Tbio	40	0.2134	0.0018
CD247		T-cell surface glycoprotein CD3 zeta chain	11.1542	Tbio	56	0.0909	0.0028
CD247		T-cell surface glycoprotein CD3 zeta chain	11.1542	Tbio	56	0.0909	0.0028
SMPD3	Enzyme	Sphingomyelin phosphodiesterase 3	11.1436	Tbio	23	0.1429	0.0137
SMPD3	Enzyme	Sphingomyelin phosphodiesterase 3	11.1436	Tbio	23	0.1429	0.0137
SEMA4F		Semaphorin-4F	11.1313	Tbio	41	0.0139	0.0276
SEMA4F		Semaphorin-4F	11.1313	Tbio	41	0.0139	0.0276
HTR1B	GPCR	5-hydroxytryptamine receptor 1B	11.0847	Tclin	16	1.5851	0.0009
SLC9A3	Transporter	Sodium/hydrogen exchanger 3	11.0734	Tclin	109	0.0035	0.0016
OPRK1	GPCR	Kappa-type opioid receptor	11.0692	Tclin	33	0.4459	0.0009
NR4A2	NR	Nuclear receptor subfamily 4 group A member 2	11.0519	Tchem	1	16.4065	0.0024
NLRP3		NACHT, LRR and PYD domains-containing protein 3	11.0405	Tchem	13	2.1286	0.0004
PHEX	Enzyme	Phosphate-regulating neutral endopeptidase PHEX	11.0297	Tbio	54	0.1195	0.0013
PHEX	Enzyme	Phosphate-regulating neutral endopeptidase PHEX	11.0297	Tbio	54	0.1195	0.0013
NKX6-1	TF	Homeobox protein Nkx-6.1	11.0270	Tbio	25	0.1202	0.0123
TREH	Enzyme	Trehalase	11.0242	Tchem	53	0.0313	0.0072
SLC24A1	Transporter	Sodium/potassium/calcium exchanger 1	11.0080	Tbio	18	0.1905	0.0119
SIK1	Kinase	Serine/threonine-protein kinase SIK1	10.9952	Tchem	49	0.0476	0.0066
SIK1	Kinase	Serine/threonine-protein kinase SIK1	10.9952	Tchem	49	0.0476	0.0066
GPT	Enzyme	Alanine aminotransferase 1	10.9849	Tbio	53	0.2625	0.0001
GPR45	GPCR	Probable G-protein coupled receptor 45	10.9779	Tbio	8	0.0909	0.1151
ONECUT2	TF	One cut domain family member 2	10.9616	Tbio	58	0.0374	0.0050
KCNA1	IC	Potassium voltage-gated channel subfamily A member 1	10.9457	Tclin	105	0.0035	0.0024
IRAK4	Kinase	Interleukin-1 receptor-associated kinase 4	10.9337	Tchem	35	0.1508	0.0048
CHRNA6	IC	Neuronal acetylcholine receptor subunit alpha-6	10.9285	Tchem	8	0.1610	0.0581
DISC1		Disrupted in schizophrenia 1 protein	10.9091	Tbio	26	0.4266	0.0017
RHO	GPCR	Rhodopsin	10.8850	Tbio	40	0.5594	0.0002
CRHR2	GPCR	Corticotropin-releasing factor receptor 2	10.8747	Tbio	52	0.0956	0.0032
ERN1	Kinase	Serine/threonine-protein kinase/endoribonuclease IRE1	10.8705	Tchem	22	0.3884	0.0032
MMP8	Enzyme	Neutrophil collagenase	10.8667	Tchem	50	0.2711	0.0003
PAX7	TF	Paired box protein Pax-7	10.8656	Tbio	59	0.1000	0.0018
CD33		Myeloid cell surface antigen CD33	10.8632	Tclin	80	0.0432	0.0011
TMEM212		Transmembrane protein 212	10.8528	Tdark	6	0.0046	1.3656
IGSF9B		Protein turtle homolog B	10.8524	Tdark	9	0.0357	0.2924
GP2		Pancreatic secretory granule membrane major glycoprotein GP2	10.8405	Tbio	83	0.0278	0.0021
GABBR2	GPCR	Gamma-aminobutyric acid type B receptor subunit 2	10.8379	Tclin	54	0.0204	0.0106
GABBR2	GPCR	Gamma-aminobutyric acid type B receptor subunit 2	10.8379	Tclin	54	0.0204	0.0106
IFNB1		Interferon beta	10.8358	Tbio	47	0.3809	0.0001
JUN	TF	Transcription factor AP-1	10.8353	Tchem	12	5.2847	0.0001
IRF5	TF	Interferon regulatory factor 5	10.8339	Tbio	97	0.0037	0.0042
CHRNA3	IC	Neuronal acetylcholine receptor subunit alpha-3	10.8297	Tclin	35	0.0963	0.0092
KNG1		Kininogen-1	10.8277	Tchem	46	0.4304	0.0001
SNAI1	TF	Zinc finger protein SNAI1	10.8131	Tbio	98	0.0167	0.0005
CST8		Cystatin-8	10.8070	Tbio	66	0.0476	0.0027
GPR75	GPCR	Probable G-protein coupled receptor 75	10.7957	Tbio	19	0.0077	0.1802
BAG4		BAG family molecular chaperone regulator 4	10.7840	Tbio	33	0.0204	0.0396
FRS2		Fibroblast growth factor receptor substrate 2	10.7819	Tbio	17	0.4734	0.0039
TNFAIP3		Tumor necrosis factor alpha-induced protein 3	10.7808	Tbio	61	0.0564	0.0031
MGAT5	Enzyme	Alpha-1,6-mannosylglycoprotein 6-beta-N-acetylglucosaminyltransferase A	10.7805	Tbio	37	0.1000	0.0072
MGAT5	Enzyme	Alpha-1,6-mannosylglycoprotein 6-beta-N-acetylglucosaminyltransferase A	10.7805	Tbio	37	0.1000	0.0072
POLE2	Enzyme	DNA polymerase epsilon subunit 2	10.7762	Tbio	17	0.0714	0.0524
MTHFR	Enzyme	Methylenetetrahydrofolate reductase	10.7607	Tbio	13	3.4276	0.0002
CSN2	Enzyme	Beta-casein	10.7496	Tbio	66	0.1071	0.0006
SP4	TF	Transcription factor Sp4	10.7480	Tbio	27	0.0476	0.0310
SP4	TF	Transcription factor Sp4	10.7480	Tbio	27	0.0476	0.0310
GIP		Gastric inhibitory polypeptide	10.7477	Tchem	32	0.4168	0.0009
RIC3		Protein RIC-3	10.7322	Tbio	9	0.2737	0.0295
LY6G6D		Lymphocyte antigen 6 complex locus protein G6d	10.7273	Tbio	29	0.0357	0.0315
SLC16A8	Transporter	Monocarboxylate transporter 3	10.7141	Tbio	56	0.0040	0.0193
NXPH3		Neurexophilin-3	10.6860	Tdark	3	0.0714	0.7840
CYP2B6		Cytochrome P450 2B6	10.6674	Tchem	39	0.5548	0.0002
CALCRL	GPCR	Calcitonin gene-related peptide type 1 receptor	10.6655	Tclin	73	0.0072	0.0055
FGG		Fibrinogen gamma chain	10.6629	Tbio	50	0.0476	0.0062
SLC20A2	Transporter	Sodium-dependent phosphate transporter 2	10.6580	Tbio	53	0.0500	0.0054
P2RX3	IC	P2X purinoceptor 3	10.6306	Tchem	75	0.0413	0.0022
ABO	Enzyme	Histo-blood group ABO system transferase	10.6204	Tbio	59	0.1429	0.0005
SAG		S-arrestin	10.6150	Tbio	20	1.3673	0.0004
SAG		S-arrestin	10.6150	Tbio	20	1.3673	0.0004
CD28		T-cell-specific surface glycoprotein CD28	10.6080	Tbio	53	0.1875	0.0005
CHRNA4	IC	Neuronal acetylcholine receptor subunit alpha-4	10.5993	Tclin	10	1.1030	0.0026
WDTC1		WD and tetratricopeptide repeats protein 1	10.5982	Tbio	19	2.3112	0.0000
TLR6		Toll-like receptor 6	10.5938	Tbio	46	0.1778	0.0014
KLF9	TF	Krueppel-like factor 9	10.5907	Tbio	46	0.0476	0.0087
ADGRB1	GPCR	Adhesion G protein-coupled receptor B1	10.5879	Tbio	18	0.1429	0.0245
SSTR1	GPCR	Somatostatin receptor type 1	10.5830	Tclin	101	0.0048	0.0031
ETV3	TF	ETS translocation variant 3	10.5825	Tbio	76	0.0714	0.0006
HLA-DRB1		HLA class II histocompatibility antigen, DRB1-9 beta chain	10.5736	Tbio	61	0.0374	0.0038
HLA-DRB1		HLA class II histocompatibility antigen, DRB1-4 beta chain	10.5736	Tbio	72	0.0374	0.0038
HLA-DRB1		HLA class II histocompatibility antigen, DRB1-16 beta chain	10.5736	Tbio	71	0.0374	0.0038
HLA-DRB1		HLA class II histocompatibility antigen, DRB1-3 chain	10.5736	Tbio	65	0.0374	0.0038
HLA-DRB1		HLA class II histocompatibility antigen, DRB1-12 beta chain	10.5736	Tbio	60	0.0374	0.0038
HLA-DRB1		HLA class II histocompatibility antigen, DRB1-13 beta chain	10.5736	Tbio	68	0.0374	0.0038
HLA-DRB1		HLA class II histocompatibility antigen, DRB1-8 beta chain	10.5736	Tbio	69	0.0374	0.0038
HLA-DRB1		HLA class II histocompatibility antigen, DRB1-11 beta chain	10.5736	Tbio	66	0.0374	0.0038
HLA-DRB1		HLA class II histocompatibility antigen, DRB1-15 beta chain	10.5736	Tbio	62	0.0374	0.0038
HLA-DRB1		HLA class II histocompatibility antigen, DRB1-15 beta chain	10.5736	Tbio	62	0.0374	0.0038
HLA-DRB1		HLA class II histocompatibility antigen, DRB1-1 beta chain	10.5736	Tchem	64	0.0374	0.0038
HLA-DRB1		HLA class II histocompatibility antigen, DRB1-14 beta chain	10.5736	Tbio	63	0.0374	0.0038
HLA-DRB1		HLA class II histocompatibility antigen, DRB1-10 beta chain	10.5736	Tbio	67	0.0374	0.0038
IRX5	TF	Iroquois-class homeodomain protein IRX-5	10.5736	Tbio	45	0.1910	0.0013
GSTM1	Enzyme	Glutathione S-transferase Mu 1	10.5731	Tbio	13	2.0303	0.0004
PGR	NR	Progesterone receptor	10.5731	Tclin	83	0.0476	0.0001
CYP2D6	Enzyme	Cytochrome P450 2D6	10.5618	Tclin	7	9.8821	0.0003
ADGRG3	GPCR	Adhesion G protein-coupled receptor G3	10.5551	Tchem	26	0.0045	0.1299
OVOL1	TF	Putative transcription factor Ovo-like 1	10.5531	Tbio	23	0.0179	0.0796
OVOL1	TF	Putative transcription factor Ovo-like 1	10.5531	Tbio	23	0.0179	0.0796
ZKSCAN3	TF	Zinc finger protein with KRAB and SCAN domains 3	10.5478	Tbio	11	0.0625	0.1056
HEYL	TF	Hairy/enhancer-of-split related with YRPW motif-like protein	10.5449	Tbio	30	0.1429	0.0088
ITIH4		Inter-alpha-trypsin inhibitor heavy chain H4	10.5449	Tbio	48	0.2783	0.0004
ATP12A	Transporter	Potassium-transporting ATPase alpha chain 2	10.5424	Tchem	53	0.2323	0.0001
MLN		Promotilin	10.5378	Tbio	69	0.0833	0.0009
GABRB2	IC	Gamma-aminobutyric acid receptor subunit beta-2	10.5292	Tclin	47	0.0028	0.0266
TIMP2	Enzyme	Metalloproteinase inhibitor 2	10.5282	Tbio	46	0.2362	0.0007
TAAR2	GPCR	Trace amine-associated receptor 2	10.5151	Tbio	32	0.0187	0.0485
CRTC1		CREB-regulated transcription coactivator 1	10.5084	Tbio	38	0.0437	0.0147
SCN9A	IC	Sodium channel protein type 9 subunit alpha	10.4915	Tclin	30	0.2500	0.0023
SCN9A	IC	Sodium channel protein type 9 subunit alpha	10.4915	Tclin	30	0.2500	0.0023
SCN9A	IC	Sodium channel protein type 9 subunit alpha	10.4915	Tclin	30	0.2500	0.0023
SCN9A	IC	Sodium channel protein type 9 subunit alpha	10.4915	Tclin	30	0.2500	0.0023
SOCS3		Suppressor of cytokine signaling 3	10.4888	Tbio	75	0.0706	0.0008
WNT8B		Protein Wnt-8b	10.4867	Tbio	43	0.0139	0.0248
ST8SIA4	Enzyme	CMP-N-acetylneuraminate-poly-alpha-2,8-sialyltransferase	10.4766	Tbio	45	0.0714	0.0058
DRD1	GPCR	D(1A) dopamine receptor	10.4758	Tclin	4	18.9201	0.0006
DRD1	GPCR	D(1A) dopamine receptor	10.4758	Tclin	4	18.9201	0.0006
DRD1	GPCR	D(1A) dopamine receptor	10.4758	Tclin	4	18.9201	0.0006
DRD1	GPCR	D(1A) dopamine receptor	10.4758	Tclin	4	18.9201	0.0006
DRD1	GPCR	D(1A) dopamine receptor	10.4758	Tclin	4	18.9201	0.0006
DRD1	GPCR	D(1A) dopamine receptor	10.4758	Tclin	4	18.9201	0.0006
DRD1	GPCR	D(1A) dopamine receptor	10.4758	Tclin	4	18.9201	0.0006
DRD1	GPCR	D(1A) dopamine receptor	10.4758	Tclin	4	18.9201	0.0006
DRD1	GPCR	D(1A) dopamine receptor	10.4758	Tclin	4	18.9201	0.0006
DRD1	GPCR	D(1A) dopamine receptor	10.4758	Tclin	4	18.9201	0.0006
DRD1	GPCR	D(1A) dopamine receptor	10.4758	Tclin	4	18.9201	0.0006
DRD1	GPCR	D(1A) dopamine receptor	10.4758	Tclin	4	18.9201	0.0006
DRD1	GPCR	D(1A) dopamine receptor	10.4758	Tclin	4	18.9201	0.0006
DRD1	GPCR	D(1A) dopamine receptor	10.4758	Tclin	4	18.9201	0.0006
DRD1	GPCR	D(1A) dopamine receptor	10.4758	Tclin	4	18.9201	0.0006
DRD1	GPCR	D(1A) dopamine receptor	10.4758	Tclin	4	18.9201	0.0006
DRD1	GPCR	D(1A) dopamine receptor	10.4758	Tclin	4	18.9201	0.0006
DRD1	GPCR	D(1A) dopamine receptor	10.4758	Tclin	4	18.9201	0.0006
SLC6A5	Transporter	Sodium- and chloride-dependent glycine transporter 2	10.4726	Tchem	52	0.0556	0.0049
ITGAX		Integrin alpha-X	10.4591	Tbio	86	0.0357	0.0006
IL7R		Interleukin-7 receptor subunit alpha	10.4353	Tbio	79	0.0357	0.0018
CHRM2	GPCR	Muscarinic acetylcholine receptor M2	10.4292	Tclin	36	0.2679	0.0019
CHRM2	GPCR	Muscarinic acetylcholine receptor M2	10.4292	Tclin	36	0.2679	0.0019
CHRM2	GPCR	Muscarinic acetylcholine receptor M2	10.4292	Tclin	36	0.2679	0.0019
CHRM2	GPCR	Muscarinic acetylcholine receptor M2	10.4292	Tclin	36	0.2679	0.0019
CD5		T-cell surface glycoprotein CD5	10.4285	Tbio	58	0.1607	0.0004
RFX1	TF	MHC class II regulatory factor RFX1	10.4276	Tbio	59	0.0714	0.0030
RUNX2	TF	Runt-related transcription factor 2	10.4266	Tbio	97	0.0179	0.0004
KCNH1	IC	Potassium voltage-gated channel subfamily H member 1	10.4196	Tclin	58	0.1071	0.0013
CSN3	Enzyme	Kappa-casein	10.3798	Tbio	53	0.1745	0.0008
HRH3	GPCR	Histamine H3 receptor	10.3746	Tclin	13	1.1435	0.0018
PDE1B	Enzyme	Calcium/calmodulin-dependent 3',5'-cyclic nucleotide phosphodiesterase 1B	10.3524	Tclin	20	0.0805	0.0300
PTGDR	GPCR	Prostaglandin D2 receptor	10.3520	Tclin	73	0.0476	0.0016
KCNC3	IC	Potassium voltage-gated channel subfamily C member 3	10.3500	Tclin	45	0.0185	0.0163
HTR6	GPCR	5-hydroxytryptamine receptor 6	10.3370	Tchem	26	0.0806	0.0194
HNF4A	NR	Hepatocyte nuclear factor 4-alpha	10.3300	Tchem	46	0.2538	0.0006
KCNJ6	IC	G protein-activated inward rectifier potassium channel 2	10.3283	Tchem	9	1.0261	0.0050
PTGER1	GPCR	Prostaglandin E2 receptor EP1 subtype	10.3274	Tclin	39	0.1785	0.0021
RDH5	Enzyme	11-cis retinol dehydrogenase	10.3268	Tbio	58	0.0040	0.0153
NEUROG1	TF	Neurogenin-1	10.3223	Tbio	46	0.0675	0.0070
MPP2		MAGUK p55 subfamily member 2	10.3171	Tbio	17	0.0483	0.0681
TYR	Enzyme	Tyrosinase	10.3144	Tclin	15	4.3954	0.0001
MTM1	Enzyme	Myotubularin	10.3053	Tbio	56	0.1111	0.0019
MTM1	Enzyme	Myotubularin	10.3053	Tbio	56	0.1111	0.0019
CACNA1B	IC	Voltage-dependent N-type calcium channel subunit alpha-1B	10.3043	Tclin	64	0.0589	0.0025
SLC30A10	Transporter	Zinc transporter 10	10.3035	Tbio	9	0.7279	0.0070
DYNC1I1		Cytoplasmic dynein 1 intermediate chain 1	10.2809	Tbio	20	0.0147	0.1348
NOD2		Nucleotide-binding oligomerization domain-containing protein 2	10.2581	Tclin	33	0.6323	0.0007
DLG4		Disks large homolog 4	10.2540	Tchem	18	1.3496	0.0008
BMPR2	Kinase	Bone morphogenetic protein receptor type-2	10.2462	Tchem	68	0.0643	0.0019
TACR1	GPCR	Substance-P receptor	10.2455	Tclin	36	0.3999	0.0007
CYLD	Enzyme	Ubiquitin carboxyl-terminal hydrolase CYLD	10.2382	Tbio	57	0.1204	0.0011
CASS4		Cas scaffolding protein family member 4	10.2314	Tbio	55	0.0196	0.0116
BTNL2		Butyrophilin-like protein 2	10.2266	Tbio	53	0.0903	0.0033
ADRA2C	GPCR	Alpha-2C adrenergic receptor	10.2094	Tclin	30	0.4080	0.0011
NMBR	GPCR	Neuromedin-B receptor	10.2055	Tchem	53	0.0130	0.0143
BMP3		Bone morphogenetic protein 3	10.2053	Tbio	55	0.0286	0.0076
DAPK2	Kinase	Death-associated protein kinase 2	10.2035	Tchem	29	0.0357	0.0316
HIPK2	Kinase	Homeodomain-interacting protein kinase 2	10.2034	Tchem	32	0.1357	0.0081
EPM2A	Enzyme	Laforin	10.1859	Tbio	38	0.1169	0.0063
EPM2A		Laforin, isoform 9	10.1859	Tbio	37	0.1169	0.0063
EPM2A		Laforin, isoform 9	10.1859	Tbio	37	0.1169	0.0063
WNT4		Protein Wnt-4	10.1798	Tbio	73	0.0344	0.0037
GH2		Growth hormone variant	10.1772	Tbio	85	0.0357	0.0008
LYZ	Enzyme	Lysozyme C	10.1482	Tbio	54	0.1500	0.0010
LYZ	Enzyme	Lysozyme C	10.1482	Tbio	54	0.1500	0.0010
IL22		Interleukin-22	10.1438	Tbio	96	0.0167	0.0032
PRLR		Prolactin receptor	10.1425	Tbio	47	0.1429	0.0016
GIPR	GPCR	Gastric inhibitory polypeptide receptor	10.1395	Tchem	46	0.0278	0.0138
OPRD1	GPCR	Delta-type opioid receptor	10.1393	Tclin	34	0.3621	0.0012
KLHL1		Kelch-like protein 1	10.1371	Tbio	18	0.0286	0.0857
AOC2	Enzyme	Retina-specific copper amine oxidase	10.1348	Tchem	43	0.1071	0.0048
ABCC6	Transporter	Multidrug resistance-associated protein 6	10.1302	Tbio	58	0.0476	0.0035
MC1R	GPCR	Melanocyte-stimulating hormone receptor	10.1252	Tclin	23	0.8295	0.0011
MC1R	GPCR	Melanocyte-stimulating hormone receptor	10.1252	Tclin	23	0.8295	0.0011
CYP2A13		Cytochrome P450 2A13	10.1228	Tbio	48	0.0524	0.0067
SSX1		Protein SSX1	10.1179	Tbio	47	0.0476	0.0086
FURIN	Enzyme	Furin	10.1088	Tchem	48	0.2097	0.0008
ZNF771	TF	Zinc finger protein 771	10.0826	Tdark	3	0.0147	2.2222
GPR63	GPCR	Probable G-protein coupled receptor 63	10.0819	Tchem	15	0.0032	0.4173
NEK1	Kinase	Serine/threonine-protein kinase Nek1	10.0765	Tchem	38	0.0286	0.0200
SLC6A4	Transporter	Sodium-dependent serotonin transporter	10.0755	Tclin	9	7.4062	0.0002
AKT2	Kinase	RAC-beta serine/threonine-protein kinase	10.0731	Tchem	73	0.0444	0.0022
OPRL1	GPCR	Nociceptin receptor	10.0704	Tchem	21	1.1069	0.0008
MAPK8	Kinase	Mitogen-activated protein kinase 8	10.0689	Tchem	7	9.9969	0.0001
BDKRB1	GPCR	B1 bradykinin receptor	10.0612	Tchem	64	0.0079	0.0097
EVC		Ellis-van Creveld syndrome protein	10.0533	Tbio	69	0.0130	0.0058
ITGB2		Integrin beta-2	10.0527	Tclin	80	0.0333	0.0024
ALK	Kinase	ALK tyrosine kinase receptor	10.0456	Tclin	57	0.1667	0.0003
CNNM2		Metal transporter CNNM2	10.0448	Tbio	20	0.0476	0.0483
ST3GAL2	Enzyme	CMP-N-acetylneuraminate-beta-galactosamide-alpha-2,3-sialyltransferase 2	10.0209	Tbio	15	0.1429	0.0289
KCNN3	IC	Small conductance calcium-activated potassium channel protein 3	10.0152	Tchem	20	0.4286	0.0033
KCNN3	IC	Small conductance calcium-activated potassium channel protein 3	10.0152	Tchem	20	0.4286	0.0033
HRH2	GPCR	Histamine H2 receptor	10.0130	Tclin	33	0.6620	0.0006
GRIN2C	IC	Glutamate receptor ionotropic, NMDA 2C	10.0108	Tclin	15	0.3512	0.0059
GRIN2C	IC	Glutamate receptor ionotropic, NMDA 2C	10.0108	Tclin	15	0.3512	0.0059
GRIN2C	IC	Glutamate receptor ionotropic, NMDA 2C	10.0108	Tclin	15	0.3512	0.0059
GRIN2C	IC	Glutamate receptor ionotropic, NMDA 2C	10.0108	Tclin	15	0.3512	0.0059
FRY		Protein furry homolog	10.0105	Tdark	75	0.0714	0.0007
CALB1		Calbindin	9.9787	Tbio	7	5.0546	0.0005
HYDIN		Hydrocephalus-inducing protein homolog	9.9563	Tbio	30	0.0238	0.0528
FANCC		Fanconi anemia group C protein	9.9552	Tbio	47	0.0714	0.0049
CAMK2A	Kinase	Calcium/calmodulin-dependent protein kinase type II subunit alpha	9.9489	Tchem	28	0.1270	0.0120
PLA2G6	Enzyme	85/88 kDa calcium-independent phospholipase A2	9.9449	Tchem	7	2.1298	0.0026
SHH		Sonic hedgehog protein	9.9416	Tchem	10	4.2717	0.0003
RARB	NR	Retinoic acid receptor beta	9.9405	Tclin	54	0.0909	0.0029
RARB	NR	Retinoic acid receptor beta	9.9405	Tclin	54	0.0909	0.0029
GHSR	GPCR	Growth hormone secretagogue receptor type 1	9.9390	Tclin	19	0.6386	0.0019
GPR37L1	GPCR	G-protein coupled receptor 37-like 1	9.9244	Tbio	10	0.0606	0.1175
EPAS1		Endothelial PAS domain-containing protein 1	9.9040	Tchem	54	0.0553	0.0046
EPAS1		Endothelial PAS domain-containing protein 1	9.9040	Tchem	54	0.0553	0.0046
OXT		Oxytocin-neurophysin 1	9.9006	Tbio	29	1.0100	0.0001
APOA2		Apolipoprotein A-II	9.8989	Tbio	72	0.0630	0.0013
MEF2D	TF	Myocyte-specific enhancer factor 2D	9.8977	Tbio	6	1.2451	0.0086
GPRIN2		G protein-regulated inducer of neurite outgrowth 2	9.8975	Tbio	19	0.0028	0.2026
NRL	TF	Neural retina-specific leucine zipper protein	9.8940	Tbio	55	0.0714	0.0033
DMD		Dystrophin	9.8778	Tclin	69	0.0972	0.0003
RBP3	Enzyme	Retinol-binding protein 3	9.8651	Tbio	105	0.0087	0.0023
PAX2	TF	Paired box protein Pax-2	9.8638	Tbio	38	0.1939	0.0018
GNB3		Guanine nucleotide-binding protein G(I)/G(S)/G(T) subunit beta-3	9.8534	Tbio	77	0.0058	0.0044
ATP2B2	Transporter	Plasma membrane calcium-transporting ATPase 2	9.8511	Tbio	41	0.0714	0.0072
ATP2B2	Transporter	Plasma membrane calcium-transporting ATPase 2	9.8511	Tbio	41	0.0714	0.0072
AMT	Enzyme	Aminomethyltransferase, mitochondrial	9.8457	Tbio	30	0.1429	0.0062
GRM6	GPCR	Metabotropic glutamate receptor 6	9.8417	Tchem	44	0.0546	0.0091
GRM6	GPCR	Metabotropic glutamate receptor 6	9.8417	Tchem	44	0.0546	0.0091
SAGE1		Sarcoma antigen 1	9.8378	Tdark	72	0.0714	0.0009
MAP3K10	Kinase	Mitogen-activated protein kinase kinase kinase 10	9.8230	Tchem	18	0.0494	0.0563
GRK1	Kinase	Rhodopsin kinase	9.8214	Tchem	45	0.0442	0.0093
FOXP3	TF	Forkhead box protein P3	9.8180	Tbio	47	0.3459	0.0002
GYPE		Glycophorin-E	9.8134	Tdark	3	15.6049	0.0015
CRY2		Cryptochrome-2	9.8096	Tbio	56	0.0970	0.0027
CRY2		Cryptochrome-2	9.8096	Tbio	56	0.0970	0.0027
RAB3D	Enzyme	Ras-related protein Rab-3D	9.8085	Tbio	64	0.0619	0.0025
GPR50	GPCR	Melatonin-related receptor	9.8040	Tbio	54	0.0114	0.0139
GPR50	GPCR	Melatonin-related receptor	9.8040	Tbio	54	0.0114	0.0139
POU3F3	TF	POU domain, class 3, transcription factor 3	9.8017	Tbio	18	0.2857	0.0062
POU3F3	TF	POU domain, class 3, transcription factor 3	9.8017	Tbio	18	0.2857	0.0062
BAX		Apoptosis regulator BAX	9.7780	Tchem	18	0.6443	0.0020
MAPK4	Kinase	Mitogen-activated protein kinase 4	9.7697	Tbio	35	0.0159	0.0416
SIRT6	Epigenetic	NAD-dependent protein deacetylase sirtuin-6	9.7674	Tchem	25	0.4375	0.0019
LHX6	TF	LIM/homeobox protein Lhx6	9.7530	Tbio	21	0.0841	0.0258
PTGER3	GPCR	Prostaglandin E2 receptor EP3 subtype	9.7394	Tclin	83	0.0313	0.0016
RBMS3		RNA-binding motif, single-stranded-interacting protein 3	9.7355	Tbio	15	0.0357	0.1006
PSPN		Persephin	9.7260	Tbio	6	0.3545	0.0361
SEMA6C		Semaphorin-6C	9.7243	Tbio	98	0.0139	0.0032
PER1		Period circadian protein homolog 1	9.7187	Tbio	29	0.0714	0.0139
P2RY6	GPCR	P2Y purinoceptor 6	9.7165	Tchem	18	0.2143	0.0095
SSTR4	GPCR	Somatostatin receptor type 4	9.7067	Tclin	78	0.0048	0.0042
GPR12	GPCR	G-protein coupled receptor 12	9.7005	Tbio	27	0.0184	0.0668
GPR12	GPCR	G-protein coupled receptor 12	9.7005	Tbio	27	0.0184	0.0668
OTUD7B		OTU domain-containing protein 7B	9.6948	Tbio	51	0.0046	0.0217
SCARA3		Scavenger receptor class A member 3	9.6891	Tbio	27	0.1429	0.0083
F7	Enzyme	Coagulation factor VII	9.6883	Tchem	108	0.0108	0.0003
SLCO1A2	Transporter	Solute carrier organic anion transporter family member 1A2	9.6862	Tchem	83	0.0216	0.0027
ELL	Enzyme	RNA polymerase II elongation factor ELL	9.6838	Tbio	31	0.1905	0.0034
NOX4	Enzyme	NADPH oxidase 4	9.6838	Tchem	38	0.2837	0.0011
EFNA3		Ephrin-A3	9.6804	Tbio	29	0.0714	0.0172
SV2B		Synaptic vesicle glycoprotein 2B	9.6757	Tbio	29	0.0278	0.0408
STXBP1		Syntaxin-binding protein 1	9.6740	Tbio	26	0.2083	0.0042
PDE7B	Enzyme	cAMP-specific 3',5'-cyclic phosphodiesterase 7B	9.6673	Tclin	12	0.0952	0.0663
TRPV5	IC	Transient receptor potential cation channel subfamily V member 5	9.6646	Tchem	97	0.0035	0.0070
UBQLN2		Ubiquilin-2	9.6595	Tbio	34	0.0882	0.0104
B3GALT1	Enzyme	Beta-1,3-galactosyltransferase 1	9.6581	Tbio	9	0.0476	0.1866
MMP2	Enzyme	72 kDa type IV collagenase	9.6566	Tchem	52	0.2539	0.0001
ADCY10	Enzyme	Adenylate cyclase type 10	9.6519	Tchem	87	0.0302	0.0011
AGTR2	GPCR	Type-2 angiotensin II receptor	9.6269	Tchem	32	0.6873	0.0006
SLC2A4	Transporter	Solute carrier family 2, facilitated glucose transporter member 4	9.6267	Tbio	70	0.0892	0.0004
SLC2A4	Transporter	Solute carrier family 2, facilitated glucose transporter member 4	9.6267	Tbio	70	0.0892	0.0004
ATG10		Ubiquitin-like-conjugating enzyme ATG10	9.6236	Tbio	19	0.0913	0.0309
CDON		Cell adhesion molecule-related/down-regulated by oncogenes	9.6143	Tbio	65	0.0667	0.0022
CDR1		Cerebellar degeneration-related antigen 1	9.6122	Tbio	69	0.0455	0.0026
NEUROG3	TF	Neurogenin-3	9.6059	Tbio	75	0.0179	0.0037
LIPE	Enzyme	Hormone-sensitive lipase	9.6057	Tchem	61	0.1000	0.0016
TLR1		Toll-like receptor 1	9.6056	Tbio	44	0.2394	0.0010
POLI	Enzyme	DNA polymerase iota	9.6044	Tchem	58	0.1429	0.0007
PRX		Periaxin	9.6005	Tbio	15	0.1944	0.0205
RLBP1		Retinaldehyde-binding protein 1	9.5977	Tbio	35	0.1250	0.0066
NME5	Kinase	Nucleoside diphosphate kinase homolog 5	9.5957	Tbio	21	0.0095	0.1415
SCN5A	IC	Sodium channel protein type 5 subunit alpha	9.5833	Tclin	92	0.0243	0.0007
UBE3B	Enzyme	Ubiquitin-protein ligase E3B	9.5788	Tbio	43	0.0833	0.0053
COLQ	Enzyme	Acetylcholinesterase collagenic tail peptide	9.5706	Tbio	44	0.0185	0.0173
COLQ	Enzyme	Acetylcholinesterase collagenic tail peptide	9.5706	Tbio	44	0.0185	0.0173
DGKQ	Kinase	Diacylglycerol kinase theta	9.5686	Tbio	11	0.2972	0.0256
LBP		Lipopolysaccharide-binding protein	9.5685	Tbio	29	0.2722	0.0023
CHRM4	GPCR	Muscarinic acetylcholine receptor M4	9.5650	Tclin	33	0.0714	0.0121
CNTLN		Centlein	9.5639	Tbio	47	0.0714	0.0051
SMR3A		Submaxillary gland androgen-regulated protein 3A	9.5544	Tbio	19	0.0357	0.0842
ACE	Enzyme	Angiotensin-converting enzyme	9.5424	Tclin	15	5.3284	0.0000
LALBA	Enzyme	Alpha-lactalbumin	9.5356	Tbio	82	0.0476	0.0006
RAB40AL		Ras-related protein Rab-40A-like	9.5317	Tbio	30	0.0789	0.0128
PTPRJ	Enzyme	Receptor-type tyrosine-protein phosphatase eta	9.5291	Tbio	36	0.0714	0.0100
PTPRJ	Enzyme	Receptor-type tyrosine-protein phosphatase eta	9.5291	Tbio	36	0.0714	0.0100
ENTPD3	Enzyme	Ectonucleoside triphosphate diphosphohydrolase 3	9.5267	Tbio	52	0.0095	0.0186
IL7		Interleukin-7	9.5212	Tbio	72	0.0749	0.0009
DUSP26	Enzyme	Dual specificity protein phosphatase 26	9.5172	Tbio	22	0.3942	0.0029
KDM8	Epigenetic	Bifunctional peptidase and arginyl-hydroxylase JMJD5	9.5089	Tbio	18	0.1576	0.0181
DENND4A		C-myc promoter-binding protein	9.5027	Tbio	4	0.0714	0.4800
DLGAP1		Disks large-associated protein 1	9.4951	Tbio	48	0.0037	0.0243
DMWD		Dystrophia myotonica WD repeat-containing protein	9.4934	Tbio	55	0.0079	0.0173
SLC6A13	Transporter	Sodium- and chloride-dependent GABA transporter 2	9.4911	Tchem	23	0.3378	0.0034
HTR4	GPCR	5-hydroxytryptamine receptor 4	9.4897	Tclin	44	0.0286	0.0153
HTR4	GPCR	5-hydroxytryptamine receptor 4	9.4897	Tclin	44	0.0286	0.0153
LAG3		Lymphocyte activation gene 3 protein	9.4881	Tbio	18	0.6195	0.0027
DRD4	GPCR	D(4) dopamine receptor	9.4854	Tchem	6	15.5980	0.0005
GRIK5	IC	Glutamate receptor ionotropic, kainate 5	9.4808	Tclin	62	0.0238	0.0062
GRIK5	IC	Glutamate receptor ionotropic, kainate 5	9.4808	Tclin	62	0.0238	0.0062
TNFRSF13B		Tumor necrosis factor receptor superfamily member 13B	9.4775	Tbio	59	0.0357	0.0044
TBC1D17		TBC1 domain family member 17	9.4767	Tdark	6	0.0204	0.7735
CD4		T-cell surface glycoprotein CD4	9.4623	Tclin	17	4.1386	0.0000
ELAVL3		ELAV-like protein 3	9.4541	Tbio	18	0.4824	0.0031
ELAVL3		ELAV-like protein 3	9.4541	Tbio	18	0.4824	0.0031
POU2F3	TF	POU domain, class 2, transcription factor 3	9.4509	Tbio	49	0.1190	0.0029
POU2F3	TF	POU domain, class 2, transcription factor 3	9.4509	Tbio	49	0.1190	0.0029
GJA8		Gap junction alpha-8 protein	9.4482	Tbio	48	0.1468	0.0014
SSTR3	GPCR	Somatostatin receptor type 3	9.4252	Tclin	79	0.0048	0.0038
KDM6B	Epigenetic	Lysine-specific demethylase 6B	9.4208	Tchem	31	0.1786	0.0048
KDM6B	Epigenetic	Lysine-specific demethylase 6B	9.4208	Tchem	31	0.1786	0.0048
NKX2-5	TF	Homeobox protein Nkx-2.5	9.4201	Tbio	88	0.0238	0.0015
BRS3	GPCR	Bombesin receptor subtype-3	9.4197	Tchem	70	0.0130	0.0056
FOSL2	TF	Fos-related antigen 2	9.4047	Tbio	23	0.2190	0.0064
FOSL2	TF	Fos-related antigen 2	9.4047	Tbio	23	0.2190	0.0064
PSD		PH and SEC7 domain-containing protein 1	9.4042	Tbio	53	0.0357	0.0069
WNT3		Proto-oncogene Wnt-3	9.3982	Tchem	51	0.0409	0.0077
DRD3	GPCR	D(3) dopamine receptor	9.3979	Tclin	4	18.0517	0.0006
DRD3	GPCR	D(3) dopamine receptor	9.3979	Tclin	4	18.0517	0.0006
NOD1		Nucleotide-binding oligomerization domain-containing protein 1	9.3953	Tchem	97	0.0128	0.0034
MID2	Enzyme	Probable E3 ubiquitin-protein ligase MID2	9.3945	Tbio	33	0.1944	0.0031
CTLA4		Cytotoxic T-lymphocyte protein 4	9.3924	Tclin	46	0.4018	0.0002
CEND1		Cell cycle exit and neuronal differentiation protein 1	9.3670	Tbio	17	0.0714	0.0517
MAP3K13	Kinase	Mitogen-activated protein kinase kinase kinase 13	9.3667	Tchem	10	0.6858	0.0098
SP1	TF	Transcription factor Sp1	9.3632	Tbio	33	0.3897	0.0009
SLC6A7	Transporter	Sodium-dependent proline transporter	9.3628	Tchem	49	0.1429	0.0016
SLC6A7	Transporter	Sodium-dependent proline transporter	9.3628	Tchem	49	0.1429	0.0016
AIRE	TF; Epigenetic	Autoimmune regulator	9.3571	Tbio	52	0.1501	0.0011
GRIK4	IC	Glutamate receptor ionotropic, kainate 4	9.3521	Tclin	61	0.0266	0.0057
TACR3	GPCR	Neuromedin-K receptor	9.3411	Tchem	24	0.3193	0.0032
TSHZ2		Teashirt homolog 2	9.3321	Tbio	18	0.0046	0.2261
TSHZ2		Teashirt homolog 2	9.3321	Tbio	18	0.0046	0.2261
RS1		Retinoschisin	9.3320	Tbio	50	0.0435	0.0073
IRGC	Enzyme	Interferon-inducible GTPase 5	9.3313	Tbio	25	0.4221	0.0019
SYN1		Synapsin-1	9.3250	Tbio	18	0.9812	0.0012
TG		Thyroglobulin	9.3167	Tbio	58	0.1611	0.0001
GHRH		Somatoliberin	9.3162	Tbio	48	0.2498	0.0004
SLC17A7	Transporter	Vesicular glutamate transporter 1	9.3037	Tbio	8	2.1044	0.0025
PAK4	Kinase	Serine/threonine-protein kinase PAK 4	9.2967	Tchem	40	0.1040	0.0058
B4GALNT1	Enzyme	Beta-1,4 N-acetylgalactosaminyltransferase 1	9.2899	Tbio	16	0.2554	0.0130
GCGR	GPCR	Glucagon receptor	9.2884	Tclin	64	0.0262	0.0045
TPO	Enzyme	Thyroid peroxidase	9.2833	Tclin	63	0.0899	0.0016
IL10		Interleukin-10	9.2752	Tbio	15	3.1928	0.0001
SNN		Stannin	9.2608	Tdark	50	0.0714	0.0043
MDM2	Enzyme	E3 ubiquitin-protein ligase Mdm2	9.2531	Tchem	50	0.2528	0.0004
TTPA		Alpha-tocopherol transfer protein	9.2520	Tchem	39	0.5030	0.0005
AKR1C3	Enzyme	Aldo-keto reductase family 1 member C3	9.2420	Tchem	88	0.0179	0.0023
DNASE1L2	Enzyme	Deoxyribonuclease-1-like 2	9.2377	Tbio	45	0.0159	0.0212
ATP2B3	Transporter	Plasma membrane calcium-transporting ATPase 3	9.2352	Tbio	6	2.2484	0.0028
PDE1C	Enzyme	Calcium/calmodulin-dependent 3',5'-cyclic nucleotide phosphodiesterase 1C	9.2264	Tclin	35	0.0256	0.0263
AVP		Vasopressin-neurophysin 2-copeptin	9.2209	Tbio	28	1.1394	0.0001
SOCS7		Suppressor of cytokine signaling 7	9.2151	Tbio	45	0.0292	0.0134
B4GALT1	Enzyme	Beta-1,4-galactosyltransferase 1	9.2129	Tbio	38	0.1000	0.0067
HCN2	IC	Potassium/sodium hyperpolarization-activated cyclic nucleotide-gated channel 2	9.2127	Tclin	33	0.0256	0.0315
KCNJ1	IC	ATP-sensitive inward rectifier potassium channel 1	9.2117	Tchem	102	0.0035	0.0031
CACNA1A	IC	Voltage-dependent P/Q-type calcium channel subunit alpha-1A	9.1965	Tchem	33	0.6232	0.0008
FBXO41		F-box only protein 41	9.1851	Tdark	1	0.4571	0.1976
DNAAF1		Dynein assembly factor 1, axonemal	9.1734	Tbio	22	0.2143	0.0079
KCND3	IC	Potassium voltage-gated channel subfamily D member 3	9.1480	Tclin	51	0.0714	0.0043
WNT6		Protein Wnt-6	9.1472	Tbio	51	0.0139	0.0149
HTR1A	GPCR	5-hydroxytryptamine receptor 1A	9.1441	Tclin	8	9.2208	0.0002
TUBB4A		Tubulin beta-4A chain	9.1407	Tclin	39	0.2905	0.0010
OCM2		Putative oncomodulin-2	9.1376	Tdark	47	0.0476	0.0089
CD3E		T-cell surface glycoprotein CD3 epsilon chain	9.1352	Tclin	47	0.0714	0.0054
NTN1		Netrin-1	9.1316	Tbio	27	0.3902	0.0020
SLC6A6	Transporter	Sodium- and chloride-dependent taurine transporter	9.1175	Tbio	62	0.0423	0.0032
SORCS3		VPS10 domain-containing receptor SorCS3	9.1156	Tbio	19	0.0195	0.0953
KCNJ14	IC	ATP-sensitive inward rectifier potassium channel 14	9.1028	Tchem	13	0.0728	0.0681
HIF3A		Hypoxia-inducible factor 3-alpha	9.0971	Tbio	36	0.1905	0.0026
REM1	Enzyme	GTP-binding protein REM 1	9.0915	Tbio	33	0.3621	0.0013
SLC6A2	Transporter	Sodium-dependent noradrenaline transporter	9.0912	Tclin	17	1.1163	0.0013
LEP		Leptin	9.0910	Tbio	18	1.9465	0.0001
GRM2	GPCR	Metabotropic glutamate receptor 2	9.0877	Tchem	12	1.6683	0.0016
DBH	Enzyme	Dopamine beta-hydroxylase	9.0861	Tchem	21	1.0323	0.0008
KRT75		Keratin, type II cytoskeletal 75	9.0733	Tbio	30	0.2143	0.0034
GUCY2C	Kinase	Heat-stable enterotoxin receptor	9.0717	Tclin	69	0.0500	0.0021
ZNF365		Talanin	9.0713	Tbio	50	0.0098	0.0210
ZNF365		Protein ZNF365	9.0713	Tbio	51	0.0098	0.0210
SLC18A3	Transporter	Vesicular acetylcholine transporter	9.0707	Tchem	11	1.1768	0.0020
ADAM22	Enzyme	Disintegrin and metalloproteinase domain-containing protein 22	9.0666	Tbio	40	0.0192	0.0256
OLIG2	TF	Oligodendrocyte transcription factor 2	9.0653	Tbio	29	0.3410	0.0021
OLIG2	TF	Oligodendrocyte transcription factor 2	9.0653	Tbio	29	0.3410	0.0021
EPOR		Erythropoietin receptor	9.0576	Tclin	46	0.1579	0.0015
VIPR2	GPCR	Vasoactive intestinal polypeptide receptor 2	9.0517	Tchem	19	0.2673	0.0060
SHC3		SHC-transforming protein 3	9.0419	Tbio	43	0.0476	0.0101
