# Supplementary material for: Knowledge graph analytics platform with LINCS and IDG for Parkinson's disease target illumination
Source: BMC Bioinformatics. 2022 Jan 12;23:37. doi: 10.1186/s12859-021-04530-9 (PMC8756622; doi:10.1186/s12859-021-04530-9)
Supplement: Supplementary file 3 — Additional file 3. PD KGAP results in XLSX format. [file 12859_2021_4530_MOESM3_ESM.xlsx]

## Sheet: gene_results
Symbol	Family	Name	KGAP Score	IDG TDL	TINX nds_rank	TINX Importance	TINX Novelty
MYLK	Kinase	Myosin light chain kinase, smooth muscle	50.2615	Tchem	77	0.0384615	0.00132404
CXCL2		C-X-C motif chemokine 2	48.7216	Tbio	100	0.01	0.00304903
SNAP25		Synaptosomal-associated protein 25	46.0216	Tclin	21	0.541022	0.0020914
SPP1		Osteopontin	45.587	Tbio	38	0.617437	0.00020502
PAK1	Kinase	Serine/threonine-protein kinase PAK 1	44.6944	Tchem	80	0.0285714	0.00303351
SRC	Kinase	Proto-oncogene tyrosine-protein kinase Src	43.9768	Tclin	21	1.42947	9.742e-05
IDE	Enzyme	Insulin-degrading enzyme	42.9433	Tchem	55	0.101195	0.00249504
ST3GAL5	Enzyme	Lactosylceramide alpha-2,3-sialyltransferase	42.2349	Tbio	40	0.0454546	0.0109931
NR3C1	NR	Glucocorticoid receptor	41.6	Tclin	30	0.813095	0.00034101
MAP7		Ensconsin	38.3868	Tbio	38	0.0204082	0.027382
HBB		Hemoglobin subunit beta	37.9577	Tbio	42	0.424471	0.00039916
BMP4		Bone morphogenetic protein 4	37.9529	Tchem	47	0.249206	0.00057391
ADRB2	GPCR	Beta-2 adrenergic receptor	37.0831	Tclin	28	0.942079	0.00038334
SLC1A4	Transporter	Neutral amino acid transporter A	36.8827	Tbio	44	0.0285714	0.0164088
SLC1A4	Transporter	Neutral amino acid transporter A	36.8827	Tbio	44	0.0285714	0.0164088
NOTCH1		Neurogenic locus notch homolog protein 1	36.5929	Tchem	30	0.955718	0.00014278
MAMLD1		Mastermind-like domain-containing protein 1	36.3975	Tbio	34	0.1	0.00954239
GPER1	GPCR	G-protein coupled estrogen receptor 1	35.8607	Tchem	21	0.616618	0.00145145
MCOLN1	IC	Mucolipin-1	35.2058	Tchem	58	0.078836	0.00275792
PTGS2	Enzyme	Prostaglandin G/H synthase 2	34.9171	Tclin	10	8.69303	8.134e-05
PTGS2	Enzyme	Prostaglandin G/H synthase 2	34.9171	Tclin	10	8.69303	8.134e-05
SLC25A14	Transporter	Brain mitochondrial carrier protein 1	34.6732	Tbio	17	0.125	0.031281
EPHB2	Kinase	Ephrin type-B receptor 2	34.5689	Tchem	24	0.539683	0.00187689
SIRT3	Epigenetic	NAD-dependent protein deacetylase sirtuin-3, mitochondrial	34.258	Tchem	16	1.17179	0.00132584
IL1B		Interleukin-1 beta	32.9557	Tclin	5	20.7147	3.644e-05
STAP2		Signal-transducing adaptor protein 2	32.8113	Tbio	53	0.037037	0.0060675
AGL		Glycogen debranching enzyme	31.0804	Tbio	66	0.0588235	0.00236651
NFATC3	TF	Nuclear factor of activated T-cells, cytoplasmic 3	30.869	Tbio	36	0.111111	0.00758138
PROS1		Vitamin K-dependent protein S	30.8634	Tbio	61	0.105195	0.00099472
ADGRE5	GPCR	CD97 antigen	30.2677	Tbio	52	0.015873	0.0132468
ADO	Enzyme	2-aminoethanethiol dioxygenase	30.0236	Tbio	49	0.142857	0.00185439
CNOT4		CCR4-NOT transcription complex subunit 4	29.6965	Tbio	28	0.353741	0.00213898
IKBKE	Kinase	Inhibitor of nuclear factor kappa-B kinase subunit epsilon	29.4758	Tchem	48	0.0138889	0.0183689
DFFB		DNA fragmentation factor subunit beta	28.8786	Tbio	71	0.00833333	0.00618651
RELB	TF	Transcription factor RelB	28.5684	Tbio	58	0.0714286	0.00324831
CDK6	Kinase	Cyclin-dependent kinase 6	28.5364	Tclin	58	0.105152	0.00168972
TIAM1		T-lymphoma invasion and metastasis-inducing protein 1	27.6093	Tbio	59	0.0357143	0.00527488
SYNE2		Nesprin-2	27.569	Tbio	108	0.00444444	0.00193453
MAP2K5	Kinase	Dual specificity mitogen-activated protein kinase kinase 5	27.5558	Tchem	46	0.0384615	0.00912164
ADAM10	Enzyme	Disintegrin and metalloproteinase domain-containing protein 10	27.4248	Tchem	61	0.0892761	0.00205189
LYN	Kinase	Tyrosine-protein kinase Lyn	27.3761	Tclin	49	0.144689	0.00137519
RAC2	Enzyme	Ras-related C3 botulinum toxin substrate 2	26.4949	Tbio	73	0.0634921	0.00123743
HMOX1	Enzyme	Heme oxygenase 1	26.3646	Tchem	8	9.52072	0.00016148
HLA-DRA		HLA class II histocompatibility antigen, DR alpha chain	26.2979	Tbio	7	1.10487	0.00705028
CASP2	Enzyme	Caspase-2	26.2581	Tchem	25	0.413988	0.00224248
STAT3	TF	Signal transducer and activator of transcription 3	25.7421	Tchem	22	1.3099	0.00013496
CXCR4	GPCR	C-X-C chemokine receptor type 4	25.3096	Tclin	49	0.289663	0.00033459
CXCR4	GPCR	C-X-C chemokine receptor type 4	25.3096	Tclin	49	0.289663	0.00033459
GNA15		Guanine nucleotide-binding protein subunit alpha-15	24.9719	Tbio	69	0.0680272	0.0018171
HP		Haptoglobin	24.7161	Tbio	39	0.551552	0.00019588
SYNGR3		Synaptogyrin-3	24.2133	Tdark	6	0.052381	0.260381
SOX2	TF	Transcription factor SOX-2	24.0188	Tbio	24	1.08349	0.00050367
ETV1	TF	ETS translocation variant 1	23.8861	Tbio	34	0.142857	0.00700634
MNAT1	Enzyme	CDK-activating kinase assembly factor MAT1	23.8825	Tbio	51	0.0416667	0.00719679
MNAT1	Enzyme	CDK-activating kinase assembly factor MAT1	23.8825	Tbio	51	0.0416667	0.00719679
PRKAG2	Enzyme	5'-AMP-activated protein kinase subunit gamma-2	23.8621	Tbio	28	0.142857	0.00943315
RRP8	Enzyme	Ribosomal RNA-processing protein 8	23.6185	Tbio	18	0.357143	0.00456854
DAXX		Death domain-associated protein 6	23.3585	Tbio	24	0.262472	0.00430069
CES1	Enzyme	Liver carboxylesterase 1	22.8917	Tchem	58	0.111905	0.00126542
PIK3R3	Enzyme	Phosphatidylinositol 3-kinase regulatory subunit gamma	22.8118	Tbio	26	0.0714286	0.0221844
KIT	Kinase	Mast/stem cell growth factor receptor Kit	22.6919	Tclin	54	0.208506	0.00013951
EGF		Pro-epidermal growth factor	22.4146	Tbio	19	1.51464	0.00015623
LPL	Enzyme	Lipoprotein lipase	22.2644	Tchem	77	0.0622711	0.00074704
LPL	Enzyme	Lipoprotein lipase	22.2644	Tchem	77	0.0622711	0.00074704
STAT5B	TF	Signal transducer and activator of transcription 5B	21.8759	Tchem	76	0.0658231	0.00091216
GATA3	TF	Trans-acting T-cell-specific transcription factor GATA-3	21.2262	Tbio	88	0.0337302	0.00087325
CAPN1		Calpain-1 catalytic subunit	21.0522	Tchem	24	0.417597	0.00237527
ERBB3	Kinase	Receptor tyrosine-protein kinase erbB-3	21.0286	Tclin	47	0.210884	0.00097581
IKBKB	Kinase	Inhibitor of nuclear factor kappa-B kinase subunit beta	20.6495	Tchem	26	0.619372	0.00107685
SYK	Kinase	Tyrosine-protein kinase SYK	20.505	Tclin	74	0.0747694	0.00067612
NTS		Neurotensin/neuromedin N	20.1709	Tbio	10	4.11461	0.00035891
CLPX	Enzyme	ATP-dependent Clp protease ATP-binding subunit clpX-like, mitochondrial	20.1206	Tbio	67	0.0227273	0.00457158
ACLY	Enzyme	ATP-citrate synthase	20.1079	Tclin	110	0.00584795	0.00135365
TF		Serotransferrin	20.0698	Tbio	61	0.0785714	0.00233752
LTF		Lactotransferrin	19.9048	Tbio	33	0.349242	0.00144682
CALM3		Calmodulin-3	19.8514	Tclin	57	0.0184972	0.0082907
ALDOC	Enzyme	Fructose-bisphosphate aldolase C	19.8028	Tbio	21	0.116964	0.021437
CEBPA	TF	CCAAT/enhancer-binding protein alpha	19.7968	Tbio	90	0.0238095	0.00103676
SOCS2		Suppressor of cytokine signaling 2	19.3824	Tbio	61	0.0291667	0.00459272
LCN2	Enzyme	Neutrophil gelatinase-associated lipocalin	19.3678	Tbio	53	0.203571	0.00038637
GATA2	TF	Endothelial transcription factor GATA-2	19.2315	Tbio	32	0.311328	0.00178271
PTPRC	Enzyme	Receptor-type tyrosine-protein phosphatase C	19.0457	Tchem	28	0.996508	0.00019614
DDR1	Kinase	Epithelial discoidin domain-containing receptor 1	18.8839	Tchem	51	0.0660173	0.00479048
EIF4G1		Eukaryotic translation initiation factor 4 gamma 1	18.6275	Tbio	7	2.48718	0.00219215
RBP4		Retinol-binding protein 4	18.569	Tchem	59	0.097619	0.00190183
KYNU	Enzyme	Kynureninase	18.5648	Tchem	32	0.0372671	0.0241456
CDK5R1	Enzyme	Cyclin-dependent kinase 5 activator 1	18.5556	Tchem	21	0.144689	0.0158269
SELL		L-selectin	18.2829	Tchem	88	0.0357143	0.00035489
PPBP		Platelet basic protein	18.0505	Tbio	91	0.0285714	0.00058824
CTTN		Src substrate cortactin	17.7222	Tbio	61	0.0846561	0.00214976
FOXO4	TF	Forkhead box protein O4	17.3937	Tbio	60	0.0476191	0.00317177
FOXO4	TF	Forkhead box protein O4	17.3937	Tbio	60	0.0476191	0.00317177
BCL2		Apoptosis regulator Bcl-2	17.2447	Tclin	24	0.216553	0.00566111
RAB27A	Enzyme	Ras-related protein Rab-27A	17.2295	Tchem	39	0.129608	0.00463277
CADM1		Cell adhesion molecule 1	17.2064	Tbio	109	0.00714286	0.00131397
TXNIP		Thioredoxin-interacting protein	17.1377	Tbio	33	0.201786	0.00279977
SORBS3		Vinexin	17.0079	Tbio	28	0.0590278	0.0250194
NTRK2	Kinase	BDNF/NT-3 growth factors receptor	16.9698	Tclin	9	2.81065	0.00060827
SERPINA1		Alpha-1-antitrypsin	16.8725	Tbio	39	0.585145	0.00017409
PLCB3	Enzyme	1-phosphatidylinositol 4,5-bisphosphate phosphodiesterase beta-3	16.7498	Tbio	59	0.00840336	0.0116915
TICAM1		TIR domain-containing adapter molecule 1	16.6094	Tbio	30	0.0579365	0.0194342
WFS1		Wolframin	16.5545	Tbio	72	0.0454546	0.00217461
PTPN6	Enzyme	Tyrosine-protein phosphatase non-receptor type 6	16.4372	Tchem	68	0.0102041	0.00619412
ELAVL1		ELAV-like protein 1	16.1292	Tchem	62	0.0996197	0.00158015
SLC35A3	Transporter	UDP-N-acetylglucosamine transporter	15.9942	Tbio	36	0.0555556	0.012052
SH3BP5		SH3 domain-binding protein 5	15.7167	Tbio	57	0.0238095	0.00797801
HMGA2	TF	High mobility group protein HMGI-C	15.544	Tbio	97	0.0166667	0.00091535
GPX3	Enzyme	Glutathione peroxidase 3	15.4252	Tbio	64	0.0770219	0.00199008
NPC1		NPC intracellular cholesterol transporter 1	15.2774	Tbio	43	0.152646	0.00185593
TERT	Enzyme	Telomerase reverse transcriptase	15.2011	Tchem	31	0.736111	0.00028042
NCOA3	Epigenetic	Nuclear receptor coactivator 3	14.9635	Tbio	88	0.0238095	0.00196547
NCK2		Cytoplasmic protein NCK2	14.9216	Tbio	43	0.00694444	0.0290866
DNM1		Dynamin-1	14.7668	Tbio	33	0.290321	0.00197543
ID2	TF	DNA-binding protein inhibitor ID-2	14.384	Tbio	57	0.0560224	0.00329378
MMP12	Enzyme	Macrophage metalloelastase	14.351	Tchem	65	0.0952381	0.00093948
CEBPD	TF	CCAAT/enhancer-binding protein delta	14.3264	Tbio	65	0.0476191	0.00289107
GPC1		Glypican-1	14.3145	Tbio	100	0.0018315	0.00384835
VAPB		Vesicle-associated membrane protein-associated protein B/C	14.249	Tbio	40	0.111508	0.00566042
NFIL3	TF	Nuclear factor interleukin-3-regulated protein	14.0677	Tbio	62	0.00694444	0.0115873
GAA	Enzyme	Lysosomal alpha-glucosidase	14.0614	Tclin	103	0.0128205	0.00239494
WRB		Tail-anchored protein insertion receptor WRB	13.886	Tbio	50	0.030303	0.00957515
WASF3		Wiskott-Aldrich syndrome protein family member 3	13.8394	Tbio	58	0.0833333	0.00263656
HIST2H2BE		Histone H2B type 2-E	13.749	Tbio	50	0.262654	0.00035412
PTK2B	Kinase	Protein-tyrosine kinase 2-beta	13.7442	Tclin	58	0.140873	0.0009627
PLA2G2A	Enzyme	Phospholipase A2, membrane associated	13.6925	Tchem	69	0.0764716	0.00134684
AKR1C2	Enzyme	Aldo-keto reductase family 1 member C2	13.6003	Tchem	40	0.178571	0.00191717
AKR1C2	Enzyme	Aldo-keto reductase family 1 member C2	13.6003	Tchem	40	0.178571	0.00191717
EGR1	TF	Early growth response protein 1	13.5827	Tbio	25	1.07662	0.0004835
ADRB3	GPCR	Beta-3 adrenergic receptor	13.5359	Tclin	37	0.39959	0.00072123
PGLYRP4		Peptidoglycan recognition protein 4	13.4305	Tbio	13	0.0357143	0.141645
APOE		Apolipoprotein E	13.3773	Tbio	6	15.6976	6.21e-05
EGR3	TF	Early growth response protein 3	13.3611	Tbio	22	0.428571	0.00269121
SHC1		SHC-transforming protein 1	13.3324	Tchem	66	0.0896722	0.00113167
FYN	Kinase	Tyrosine-protein kinase Fyn	13.3242	Tclin	22	0.958424	0.00092113
DNAJB1		DnaJ homolog subfamily B member 1	13.1698	Tbio	12	1.11787	0.00199948
MAPKAPK2	Kinase	MAP kinase-activated protein kinase 2	13.1416	Tchem	27	0.190476	0.00521234
MAPKAPK2	Kinase	MAP kinase-activated protein kinase 2	13.1416	Tchem	27	0.190476	0.00521234
SPTAN1		Spectrin alpha chain, non-erythrocytic 1	13.0844	Tbio	98	0.00793651	0.00346754
SPTAN1		Spectrin alpha chain, non-erythrocytic 1	13.0844	Tbio	98	0.00793651	0.00346754
MSRA	Enzyme	Mitochondrial peptide methionine sulfoxide reductase	13.071	Tbio	17	0.25	0.00941816
NAA11	Enzyme	N-alpha-acetyltransferase 11	13.0653	Tbio	30	0.00460829	0.0797941
KAT6A	Epigenetic	Histone acetyltransferase KAT6A	13.0618	Tbio	62	0.0147059	0.00869636
KAT6A	Epigenetic	Histone acetyltransferase KAT6A	13.0618	Tbio	62	0.0147059	0.00869636
SMAD3	TF	Mothers against decapentaplegic homolog 3	13.0436	Tbio	43	0.329365	0.00058288
RAPGEF1		Rap guanine nucleotide exchange factor 1	13.0005	Tbio	96	0.0144928	0.00343756
GPR132	GPCR	Probable G-protein coupled receptor 132	12.9387	Tchem	28	0.4	0.00189182
CA1	Enzyme	Carbonic anhydrase 1	12.9132	Tclin	53	0.180159	0.00061577
XIAP	Enzyme	E3 ubiquitin-protein ligase XIAP	12.8522	Tchem	32	0.65989	0.00068225
LGMN	Enzyme	Legumain	12.8325	Tchem	45	0.111111	0.00373361
CBR1	Enzyme	Carbonyl reductase [NADPH] 1	12.8232	Tchem	53	0.0285714	0.00798019
TGFB3		Transforming growth factor beta-3 proprotein	12.7999	Tbio	53	0.152381	0.00090825
PEAK1	Kinase	Inactive tyrosine-protein kinase PEAK1	12.7578	Tbio	69	0.0476191	0.00254215
NRAS	Enzyme	GTPase NRas	12.7034	Tchem	89	0.030303	0.00085585
DRD5	GPCR	D(1B) dopamine receptor	12.6346	Tchem	4	15.211	0.00069435
DRD5	GPCR	D(1B) dopamine receptor	12.6346	Tchem	4	15.211	0.00069435
NHLH1	TF	Helix-loop-helix protein 1	12.6125	Tbio	72	0.0128205	0.00438873
CYSLTR2	GPCR	Cysteinyl leukotriene receptor 2	12.5976	Tchem	52	0.0281593	0.00930645
CDH1		Cadherin-1	12.5182	Tbio	86	0.0396825	0.0001303
EDA		Ectodysplasin-A	12.4909	Tbio	34	0.586905	0.00076336
CIITA		MHC class II transactivator	12.4056	Tbio	61	0.0714286	0.002676
PMAIP1		Phorbol-12-myristate-13-acetate-induced protein 1	12.3814	Tbio	69	0.0519345	0.00190969
PRKCD	Kinase	Protein kinase C delta type	12.339	Tclin	13	1.64965	0.00129351
TAAR5	GPCR	Trace amine-associated receptor 5	12.2807	Tchem	22	0.0464853	0.0487607
BRCA1		Breast cancer type 1 susceptibility protein	12.2719	Tchem	61	0.145669	0.00014684
SCAPER	Enzyme	S phase cyclin A-associated protein in the endoplasmic reticulum	12.2424	Tbio	16	0.0501253	0.0864553
GNB5		Guanine nucleotide-binding protein subunit beta-5	12.2092	Tbio	41	0.0416667	0.01078
GNB5		Guanine nucleotide-binding protein subunit beta-5	12.2092	Tbio	41	0.0416667	0.01078
CHRNB3	IC	Neuronal acetylcholine receptor subunit beta-3	12.1831	Tchem	15	0.0993506	0.0462245
ADCYAP1R1	GPCR	Pituitary adenylate cyclase-activating polypeptide type I receptor	12.1721	Tchem	46	0.0357143	0.00922226
GNG13		Guanine nucleotide-binding protein G(I)/G(S)/G(O) subunit gamma-13	12.1507	Tbio	21	0.00460829	0.147842
MAS1	GPCR	Proto-oncogene Mas	12.1235	Tchem	53	0.0238095	0.00884994
LNPEP	Enzyme	Leucyl-cystinyl aminopeptidase	12.1222	Tchem	47	0.142857	0.00264352
TRPM6	Kinase	Transient receptor potential cation channel subfamily M member 6	12.093	Tchem	64	0.0238095	0.00513865
IDUA	Enzyme	Alpha-L-iduronidase	12.0783	Tbio	55	0.0840774	0.00316433
ZNF134	TF	Zinc finger protein 134	12.0701	Tdark	7	0.025	0.648968
IHH		Indian hedgehog protein	12.0676	Tbio	104	0.0102041	0.00230273
GRAP2		GRB2-related adapter protein 2	12.0633	Tbio	29	0.398016	0.00186531
RBPJL	TF	Recombining binding protein suppressor of hairless-like protein	12.0237	Tbio	17	0.1	0.0378409
LMX1B	TF	LIM homeobox transcription factor 1-beta	12.0197	Tbio	7	1.20427	0.00535467
MUC1		Mucin-1	12.0152	Tbio	62	0.142857	0.00029046
MUC1		Mucin-1	12.0152	Tbio	62	0.142857	0.00029046
HDAC6	Epigenetic	Histone deacetylase 6	11.9835	Tclin	14	1.15906	0.00150909
HDAC6	Epigenetic	Histone deacetylase 6	11.9835	Tclin	14	1.15906	0.00150909
GRIN2B	IC	Glutamate receptor ionotropic, NMDA 2B	11.9658	Tclin	7	8.00422	0.00042857
GRIN2B	IC	Glutamate receptor ionotropic, NMDA 2B	11.9658	Tclin	7	8.00422	0.00042857
GRIN2B	IC	Glutamate receptor ionotropic, NMDA 2B	11.9658	Tclin	7	8.00422	0.00042857
GRIN2B	IC	Glutamate receptor ionotropic, NMDA 2B	11.9658	Tclin	7	8.00422	0.00042857
GPATCH2L		G patch domain-containing protein 2-like	11.9578	Tdark	1	0.0357143	4
SLC5A2	Transporter	Sodium/glucose cotransporter 2	11.9293	Tclin	102	0.0147237	0.00113418
ACRV1		Acrosomal protein SP-10	11.9188	Tbio	51	0.0714286	0.00472475
GOLIM4		Golgi integral membrane protein 4	11.9062	Tbio	37	0.0178571	0.0324199
GOLIM4		Golgi integral membrane protein 4	11.9062	Tbio	37	0.0178571	0.0324199
UST	Enzyme	Uronyl 2-sulfotransferase	11.8464	Tbio	55	0.0769231	0.00328192
EGFR	Kinase	Epidermal growth factor receptor	11.8417	Tclin	42	0.53675	9.74e-05
BACE1	Enzyme	Beta-secretase 1	11.8212	Tchem	34	0.701848	0.00036605
SLC5A7	Transporter	High affinity choline transporter 1	11.821	Tchem	54	0.112075	0.0024785
SLC5A7	Transporter	High affinity choline transporter 1	11.821	Tchem	54	0.112075	0.0024785
GBX1	TF	Homeobox protein GBX-1	11.7774	Tbio	10	0.0714286	0.086933
LZTS1		Leucine zipper putative tumor suppressor 1	11.7521	Tbio	17	0.142857	0.025024
MAFK	TF	Transcription factor MafK	11.7465	Tbio	42	0.0138889	0.026826
MAP1A		Microtubule-associated protein 1A	11.6823	Tbio	17	0.243506	0.00983706
GHR		Growth hormone receptor	11.6757	Tclin	88	0.0263158	0.00119399
SCN10A	IC	Sodium channel protein type 10 subunit alpha	11.6614	Tclin	53	0.121002	0.00156461
SRGAP3	Enzyme	SLIT-ROBO Rho GTPase-activating protein 3	11.6574	Tbio	43	0.0285714	0.0157233
HNF1B	TF	Hepatocyte nuclear factor 1-beta	11.6573	Tbio	56	0.1	0.00239003
HNF1B	TF	Hepatocyte nuclear factor 1-beta	11.6573	Tbio	56	0.1	0.00239003
BSN		Protein bassoon	11.6524	Tbio	36	0.111905	0.0070838
CD40LG		CD40 ligand	11.641	Tbio	19	2.51628	2.272e-05
TRANK1		TPR and ankyrin repeat-containing protein 1	11.6292	Tdark	5	0.142857	0.113451
AAK1	Kinase	AP2-associated protein kinase 1	11.622	Tchem	19	0.0909091	0.0311632
NTNG1		Netrin-G1	11.6092	Tbio	17	0.0488095	0.0672635
NTNG1		Netrin-G1	11.6092	Tbio	17	0.0488095	0.0672635
RPGRIP1L		Protein fantom	11.5954	Tbio	19	0.290909	0.00525241
HSPA1L		Heat shock 70 kDa protein 1-like	11.546	Tbio	19	0.139456	0.0207602
VWA7		von Willebrand factor A domain-containing protein 7	11.5242	Tdark	7	0.142857	0.0792951
STRN		Striatin	11.5161	Tbio	42	0.0357143	0.0156119
TAF1	Kinase	Transcription initiation factor TFIID subunit 1	11.465	Tchem	78	0.0334821	0.00312721
TDRKH	Epigenetic	Tudor and KH domain-containing protein	11.4051	Tdark	7	0.0833333	0.222043
RAB3A	Enzyme	Ras-related protein Rab-3A	11.4014	Tbio	18	0.308622	0.00506015
TRIM10		Tripartite motif-containing protein 10	11.3863	Tdark	9	0.00231481	0.735595
USP19	Enzyme	Ubiquitin carboxyl-terminal hydrolase 19	11.3429	Tbio	19	0.0634921	0.0499307
GRPR	GPCR	Gastrin-releasing peptide receptor	11.3058	Tchem	63	0.0407648	0.00322431
GDF5		Growth/differentiation factor 5	11.3013	Tbio	8	1.50476	0.00262695
TEF	TF	Thyrotroph embryonic factor	11.2884	Tbio	55	0.147619	0.00082103
PLD1	Enzyme	Phospholipase D1	11.2879	Tchem	33	0.124542	0.00756297
DAO	Enzyme	D-amino-acid oxidase	11.2876	Tchem	47	0.105195	0.00368338
CD80		T-lymphocyte activation antigen CD80	11.2844	Tclin	68	0.097478	0.00038927
ATP7A	Enzyme	Copper-transporting ATPase 1	11.2787	Tbio	63	0.115064	0.00077444
PLA2G3	Enzyme	Group 3 secretory phospholipase A2	11.2727	Tbio	22	0.015625	0.114241
GRIK2	IC	Glutamate receptor ionotropic, kainate 2	11.2522	Tclin	34	0.170163	0.00340557
ZCWPW1	Epigenetic	Zinc finger CW-type PWWP domain protein 1	11.238	Tdark	17	0.0104167	0.209501
APH1B	Enzyme	Gamma-secretase subunit APH-1B	11.238	Tbio	29	0.00909091	0.0637248
ASIC1	IC	Acid-sensing ion channel 1	11.2123	Tchem	96	0.0034965	0.00805087
GSTM2	Enzyme	Glutathione S-transferase Mu 2	11.1951	Tchem	22	0.270184	0.00495564
TPSG1	Enzyme	Tryptase gamma	11.1935	Tchem	21	0.0476191	0.047507
GLRA2	IC	Glycine receptor subunit alpha-2	11.1881	Tchem	37	0.146753	0.00359124
NOS1AP	Enzyme	Carboxyl-terminal PDZ ligand of neuronal nitric oxide synthase protein	11.1868	Tbio	63	0.0166667	0.00708032
KCNC1	IC	Potassium voltage-gated channel subfamily C member 1	11.1659	Tclin	25	0.261905	0.00326413
GAN		Gigaxonin	11.1626	Tbio	40	0.21336	0.0017751
CD247		T-cell surface glycoprotein CD3 zeta chain	11.1542	Tbio	56	0.0909091	0.00275443
CD247		T-cell surface glycoprotein CD3 zeta chain	11.1542	Tbio	56	0.0909091	0.00275443
SMPD3	Enzyme	Sphingomyelin phosphodiesterase 3	11.1436	Tbio	23	0.142857	0.0136746
SMPD3	Enzyme	Sphingomyelin phosphodiesterase 3	11.1436	Tbio	23	0.142857	0.0136746
SEMA4F		Semaphorin-4F	11.1313	Tbio	41	0.0139456	0.0276461
SEMA4F		Semaphorin-4F	11.1313	Tbio	41	0.0139456	0.0276461
HTR1B	GPCR	5-hydroxytryptamine receptor 1B	11.0847	Tclin	16	1.58515	0.00089155
SLC9A3	Transporter	Sodium/hydrogen exchanger 3	11.0734	Tclin	109	0.0034965	0.00164753
OPRK1	GPCR	Kappa-type opioid receptor	11.0692	Tclin	33	0.445861	0.00087396
NR4A2	NR	Nuclear receptor subfamily 4 group A member 2	11.0519	Tchem	1	16.4065	0.00242111
NLRP3		NACHT, LRR and PYD domains-containing protein 3	11.0405	Tchem	13	2.12862	0.00042021
PHEX	Enzyme	Phosphate-regulating neutral endopeptidase PHEX	11.0297	Tbio	54	0.119481	0.00131611
PHEX	Enzyme	Phosphate-regulating neutral endopeptidase PHEX	11.0297	Tbio	54	0.119481	0.00131611
NKX6-1	TF	Homeobox protein Nkx-6.1	11.027	Tbio	25	0.120181	0.0122881
TREH	Enzyme	Trehalase	11.0242	Tchem	53	0.03125	0.00723597
SLC24A1	Transporter	Sodium/potassium/calcium exchanger 1	11.008	Tbio	18	0.190476	0.0119126
SIK1	Kinase	Serine/threonine-protein kinase SIK1	10.9952	Tchem	49	0.0476191	0.00660123
SIK1	Kinase	Serine/threonine-protein kinase SIK1	10.9952	Tchem	49	0.0476191	0.00660123
GPT	Enzyme	Alanine aminotransferase 1	10.9849	Tbio	53	0.2625	5.555e-05
GPR45	GPCR	Probable G-protein coupled receptor 45	10.9779	Tbio	8	0.0909091	0.115123
ONECUT2	TF	One cut domain family member 2	10.9616	Tbio	58	0.0374126	0.00504626
KCNA1	IC	Potassium voltage-gated channel subfamily A member 1	10.9457	Tclin	105	0.0034965	0.00237321
IRAK4	Kinase	Interleukin-1 receptor-associated kinase 4	10.9337	Tchem	35	0.150794	0.00479185
CHRNA6	IC	Neuronal acetylcholine receptor subunit alpha-6	10.9285	Tchem	8	0.161039	0.0580556
DISC1		Disrupted in schizophrenia 1 protein	10.9091	Tbio	26	0.426618	0.00165188
RHO	GPCR	Rhodopsin	10.885	Tbio	40	0.559431	0.00015258
CRHR2	GPCR	Corticotropin-releasing factor receptor 2	10.8747	Tbio	52	0.0955628	0.00324955
ERN1	Kinase	Serine/threonine-protein kinase/endoribonuclease IRE1	10.8705	Tchem	22	0.388442	0.00324545
MMP8	Enzyme	Neutrophil collagenase	10.8667	Tchem	50	0.271104	0.00032988
PAX7	TF	Paired box protein Pax-7	10.8656	Tbio	59	0.1	0.0018427
CD33		Myeloid cell surface antigen CD33	10.8632	Tclin	80	0.0431548	0.00105063
TMEM212		Transmembrane protein 212	10.8528	Tdark	6	0.00460829	1.36564
IGSF9B		Protein turtle homolog B	10.8524	Tdark	9	0.0357143	0.292416
GP2		Pancreatic secretory granule membrane major glycoprotein GP2	10.8405	Tbio	83	0.0277778	0.00213339
GABBR2	GPCR	Gamma-aminobutyric acid type B receptor subunit 2	10.8379	Tclin	54	0.0204082	0.0106043
GABBR2	GPCR	Gamma-aminobutyric acid type B receptor subunit 2	10.8379	Tclin	54	0.0204082	0.0106043
IFNB1		Interferon beta	10.8358	Tbio	47	0.380899	0.00013983
JUN	TF	Transcription factor AP-1	10.8353	Tchem	12	5.28469	0.00013623
IRF5	TF	Interferon regulatory factor 5	10.8339	Tbio	97	0.0037037	0.00421869
CHRNA3	IC	Neuronal acetylcholine receptor subunit alpha-3	10.8297	Tclin	35	0.0963203	0.00918226
KNG1		Kininogen-1	10.8277	Tchem	46	0.430409	8.572e-05
SNAI1	TF	Zinc finger protein SNAI1	10.8131	Tbio	98	0.0166667	0.00045743
CST8		Cystatin-8	10.807	Tbio	66	0.0476191	0.00274495
GPR75	GPCR	Probable G-protein coupled receptor 75	10.7957	Tbio	19	0.00771104	0.180209
BAG4		BAG family molecular chaperone regulator 4	10.784	Tbio	33	0.0204082	0.0395548
FRS2		Fibroblast growth factor receptor substrate 2	10.7819	Tbio	17	0.473449	0.00386363
TNFAIP3		Tumor necrosis factor alpha-induced protein 3	10.7808	Tbio	61	0.056391	0.00313805
MGAT5	Enzyme	Alpha-1,6-mannosylglycoprotein 6-beta-N-acetylglucosaminyltransferase A	10.7805	Tbio	37	0.1	0.00721701
MGAT5	Enzyme	Alpha-1,6-mannosylglycoprotein 6-beta-N-acetylglucosaminyltransferase A	10.7805	Tbio	37	0.1	0.00721701
POLE2	Enzyme	DNA polymerase epsilon subunit 2	10.7762	Tbio	17	0.0714286	0.0524305
MTHFR	Enzyme	Methylenetetrahydrofolate reductase	10.7607	Tbio	13	3.42765	0.00020963
CSN2	Enzyme	Beta-casein	10.7496	Tbio	66	0.107143	0.00057357
SP4	TF	Transcription factor Sp4	10.748	Tbio	27	0.0476191	0.0310126
SP4	TF	Transcription factor Sp4	10.748	Tbio	27	0.0476191	0.0310126
GIP		Gastric inhibitory polypeptide	10.7477	Tchem	32	0.416757	0.00089192
RIC3		Protein RIC-3	10.7322	Tbio	9	0.273735	0.0294506
LY6G6D		Lymphocyte antigen 6 complex locus protein G6d	10.7273	Tbio	29	0.0357143	0.0315138
SLC16A8	Transporter	Monocarboxylate transporter 3	10.7141	Tbio	56	0.00396825	0.0192597
NXPH3		Neurexophilin-3	10.686	Tdark	3	0.0714286	0.784048
CYP2B6		Cytochrome P450 2B6	10.6674	Tchem	39	0.554762	0.00018723
CALCRL	GPCR	Calcitonin gene-related peptide type 1 receptor	10.6655	Tclin	73	0.00724638	0.00549191
FGG		Fibrinogen gamma chain	10.6629	Tbio	50	0.0476191	0.00622014
SLC20A2	Transporter	Sodium-dependent phosphate transporter 2	10.658	Tbio	53	0.05	0.00538275
P2RX3	IC	P2X purinoceptor 3	10.6306	Tchem	75	0.0413325	0.00216381
ABO	Enzyme	Histo-blood group ABO system transferase	10.6204	Tbio	59	0.142857	0.00045035
SAG		S-arrestin	10.615	Tbio	20	1.36735	0.00044383
SAG		S-arrestin	10.615	Tbio	20	1.36735	0.00044383
CD28		T-cell-specific surface glycoprotein CD28	10.608	Tbio	53	0.187537	0.00051946
CHRNA4	IC	Neuronal acetylcholine receptor subunit alpha-4	10.5993	Tclin	10	1.10299	0.00260286
WDTC1		WD and tetratricopeptide repeats protein 1	10.5982	Tbio	19	2.31123	4.184e-05
TLR6		Toll-like receptor 6	10.5938	Tbio	46	0.177842	0.00137513
KLF9	TF	Krueppel-like factor 9	10.5907	Tbio	46	0.0476191	0.00873666
ADGRB1	GPCR	Adhesion G protein-coupled receptor B1	10.5879	Tbio	18	0.142857	0.0244754
SSTR1	GPCR	Somatostatin receptor type 1	10.583	Tclin	101	0.00478469	0.00313786
ETV3	TF	ETS translocation variant 3	10.5825	Tbio	76	0.0714286	0.00060251
HLA-DRB1		HLA class II histocompatibility antigen, DRB1-9 beta chain	10.5736	Tbio	61	0.037419	0.00375288
HLA-DRB1		HLA class II histocompatibility antigen, DRB1-4 beta chain	10.5736	Tbio	72	0.037419	0.00375288
HLA-DRB1		HLA class II histocompatibility antigen, DRB1-16 beta chain	10.5736	Tbio	71	0.037419	0.00375288
HLA-DRB1		HLA class II histocompatibility antigen, DRB1-3 chain	10.5736	Tbio	65	0.037419	0.00375288
HLA-DRB1		HLA class II histocompatibility antigen, DRB1-12 beta chain	10.5736	Tbio	60	0.037419	0.00375288
HLA-DRB1		HLA class II histocompatibility antigen, DRB1-13 beta chain	10.5736	Tbio	68	0.037419	0.00375288
HLA-DRB1		HLA class II histocompatibility antigen, DRB1-8 beta chain	10.5736	Tbio	69	0.037419	0.00375288
HLA-DRB1		HLA class II histocompatibility antigen, DRB1-11 beta chain	10.5736	Tbio	66	0.037419	0.00375288
HLA-DRB1		HLA class II histocompatibility antigen, DRB1-15 beta chain	10.5736	Tbio	62	0.037419	0.00375288
HLA-DRB1		HLA class II histocompatibility antigen, DRB1-15 beta chain	10.5736	Tbio	62	0.037419	0.00375288
HLA-DRB1		HLA class II histocompatibility antigen, DRB1-1 beta chain	10.5736	Tchem	64	0.037419	0.00375288
HLA-DRB1		HLA class II histocompatibility antigen, DRB1-14 beta chain	10.5736	Tbio	63	0.037419	0.00375288
HLA-DRB1		HLA class II histocompatibility antigen, DRB1-10 beta chain	10.5736	Tbio	67	0.037419	0.00375288
IRX5	TF	Iroquois-class homeodomain protein IRX-5	10.5736	Tbio	45	0.191036	0.00134293
GSTM1	Enzyme	Glutathione S-transferase Mu 1	10.5731	Tbio	13	2.03032	0.00042394
PGR	NR	Progesterone receptor	10.5731	Tclin	83	0.0476191	0.00011103
CYP2D6	Enzyme	Cytochrome P450 2D6	10.5618	Tclin	7	9.88214	0.00028482
ADGRG3	GPCR	Adhesion G protein-coupled receptor G3	10.5551	Tchem	26	0.00446429	0.129925
OVOL1	TF	Putative transcription factor Ovo-like 1	10.5531	Tbio	23	0.0178571	0.0796439
OVOL1	TF	Putative transcription factor Ovo-like 1	10.5531	Tbio	23	0.0178571	0.0796439
ZKSCAN3	TF	Zinc finger protein with KRAB and SCAN domains 3	10.5478	Tbio	11	0.0625	0.105566
HEYL	TF	Hairy/enhancer-of-split related with YRPW motif-like protein	10.5449	Tbio	30	0.142857	0.00882284
ITIH4		Inter-alpha-trypsin inhibitor heavy chain H4	10.5449	Tbio	48	0.27828	0.00040286
ATP12A	Transporter	Potassium-transporting ATPase alpha chain 2	10.5424	Tchem	53	0.232321	0.00013675
MLN		Promotilin	10.5378	Tbio	69	0.0833333	0.00089433
GABRB2	IC	Gamma-aminobutyric acid receptor subunit beta-2	10.5292	Tclin	47	0.00280112	0.0266019
TIMP2	Enzyme	Metalloproteinase inhibitor 2	10.5282	Tbio	46	0.236218	0.00074145
TAAR2	GPCR	Trace amine-associated receptor 2	10.5151	Tbio	32	0.0187075	0.0485347
CRTC1		CREB-regulated transcription coactivator 1	10.5084	Tbio	38	0.0436508	0.0146794
SCN9A	IC	Sodium channel protein type 9 subunit alpha	10.4915	Tclin	30	0.249981	0.00226705
SCN9A	IC	Sodium channel protein type 9 subunit alpha	10.4915	Tclin	30	0.249981	0.00226705
SCN9A	IC	Sodium channel protein type 9 subunit alpha	10.4915	Tclin	30	0.249981	0.00226705
SCN9A	IC	Sodium channel protein type 9 subunit alpha	10.4915	Tclin	30	0.249981	0.00226705
SOCS3		Suppressor of cytokine signaling 3	10.4888	Tbio	75	0.0706192	0.00082008
WNT8B		Protein Wnt-8b	10.4867	Tbio	43	0.0139456	0.0248003
ST8SIA4	Enzyme	CMP-N-acetylneuraminate-poly-alpha-2,8-sialyltransferase	10.4766	Tbio	45	0.0714286	0.00575428
DRD1	GPCR	D(1A) dopamine receptor	10.4758	Tclin	4	18.9201	0.0005535
DRD1	GPCR	D(1A) dopamine receptor	10.4758	Tclin	4	18.9201	0.0005535
DRD1	GPCR	D(1A) dopamine receptor	10.4758	Tclin	4	18.9201	0.0005535
DRD1	GPCR	D(1A) dopamine receptor	10.4758	Tclin	4	18.9201	0.0005535
DRD1	GPCR	D(1A) dopamine receptor	10.4758	Tclin	4	18.9201	0.0005535
DRD1	GPCR	D(1A) dopamine receptor	10.4758	Tclin	4	18.9201	0.0005535
DRD1	GPCR	D(1A) dopamine receptor	10.4758	Tclin	4	18.9201	0.0005535
DRD1	GPCR	D(1A) dopamine receptor	10.4758	Tclin	4	18.9201	0.0005535
DRD1	GPCR	D(1A) dopamine receptor	10.4758	Tclin	4	18.9201	0.0005535
DRD1	GPCR	D(1A) dopamine receptor	10.4758	Tclin	4	18.9201	0.0005535
DRD1	GPCR	D(1A) dopamine receptor	10.4758	Tclin	4	18.9201	0.0005535
DRD1	GPCR	D(1A) dopamine receptor	10.4758	Tclin	4	18.9201	0.0005535
DRD1	GPCR	D(1A) dopamine receptor	10.4758	Tclin	4	18.9201	0.0005535
DRD1	GPCR	D(1A) dopamine receptor	10.4758	Tclin	4	18.9201	0.0005535
DRD1	GPCR	D(1A) dopamine receptor	10.4758	Tclin	4	18.9201	0.0005535
DRD1	GPCR	D(1A) dopamine receptor	10.4758	Tclin	4	18.9201	0.0005535
DRD1	GPCR	D(1A) dopamine receptor	10.4758	Tclin	4	18.9201	0.0005535
DRD1	GPCR	D(1A) dopamine receptor	10.4758	Tclin	4	18.9201	0.0005535
SLC6A5	Transporter	Sodium- and chloride-dependent glycine transporter 2	10.4726	Tchem	52	0.0555556	0.00491865
ITGAX		Integrin alpha-X	10.4591	Tbio	86	0.0357143	0.00064197
IL7R		Interleukin-7 receptor subunit alpha	10.4353	Tbio	79	0.0357143	0.00182378
CHRM2	GPCR	Muscarinic acetylcholine receptor M2	10.4292	Tclin	36	0.267857	0.0018907
CHRM2	GPCR	Muscarinic acetylcholine receptor M2	10.4292	Tclin	36	0.267857	0.0018907
CHRM2	GPCR	Muscarinic acetylcholine receptor M2	10.4292	Tclin	36	0.267857	0.0018907
CHRM2	GPCR	Muscarinic acetylcholine receptor M2	10.4292	Tclin	36	0.267857	0.0018907
CD5		T-cell surface glycoprotein CD5	10.4285	Tbio	58	0.160714	0.00043341
RFX1	TF	MHC class II regulatory factor RFX1	10.4276	Tbio	59	0.0714286	0.0029798
RUNX2	TF	Runt-related transcription factor 2	10.4266	Tbio	97	0.0178571	0.00035641
KCNH1	IC	Potassium voltage-gated channel subfamily H member 1	10.4196	Tclin	58	0.107143	0.00131465
CSN3	Enzyme	Kappa-casein	10.3798	Tbio	53	0.174483	0.000808
HRH3	GPCR	Histamine H3 receptor	10.3746	Tclin	13	1.14354	0.00180244
PDE1B	Enzyme	Calcium/calmodulin-dependent 3',5'-cyclic nucleotide phosphodiesterase 1B	10.3524	Tclin	20	0.0805195	0.0300117
PTGDR	GPCR	Prostaglandin D2 receptor	10.352	Tclin	73	0.0476191	0.00162729
KCNC3	IC	Potassium voltage-gated channel subfamily C member 3	10.35	Tclin	45	0.0185185	0.0162926
HTR6	GPCR	5-hydroxytryptamine receptor 6	10.337	Tchem	26	0.0805996	0.0193716
HNF4A	NR	Hepatocyte nuclear factor 4-alpha	10.33	Tchem	46	0.25377	0.0006036
KCNJ6	IC	G protein-activated inward rectifier potassium channel 2	10.3283	Tchem	9	1.02613	0.00501806
PTGER1	GPCR	Prostaglandin E2 receptor EP1 subtype	10.3274	Tclin	39	0.178467	0.00206493
RDH5	Enzyme	11-cis retinol dehydrogenase	10.3268	Tbio	58	0.00396825	0.0153372
NEUROG1	TF	Neurogenin-1	10.3223	Tbio	46	0.0674603	0.00695422
MPP2		MAGUK p55 subfamily member 2	10.3171	Tbio	17	0.0483324	0.0680999
TYR	Enzyme	Tyrosinase	10.3144	Tclin	15	4.39542	7.229e-05
MTM1	Enzyme	Myotubularin	10.3053	Tbio	56	0.111111	0.00194437
MTM1	Enzyme	Myotubularin	10.3053	Tbio	56	0.111111	0.00194437
CACNA1B	IC	Voltage-dependent N-type calcium channel subunit alpha-1B	10.3043	Tclin	64	0.0589236	0.00253792
SLC30A10	Transporter	Zinc transporter 10	10.3035	Tbio	9	0.727941	0.00699767
DYNC1I1		Cytoplasmic dynein 1 intermediate chain 1	10.2809	Tbio	20	0.0147059	0.134781
NOD2		Nucleotide-binding oligomerization domain-containing protein 2	10.2581	Tclin	33	0.632301	0.00070751
DLG4		Disks large homolog 4	10.254	Tchem	18	1.34955	0.00079421
BMPR2	Kinase	Bone morphogenetic protein receptor type-2	10.2462	Tchem	68	0.0642857	0.00191079
TACR1	GPCR	Substance-P receptor	10.2455	Tclin	36	0.399899	0.00074286
CYLD	Enzyme	Ubiquitin carboxyl-terminal hydrolase CYLD	10.2382	Tbio	57	0.120363	0.00108371
CASS4		Cas scaffolding protein family member 4	10.2314	Tbio	55	0.0196078	0.0116441
BTNL2		Butyrophilin-like protein 2	10.2266	Tbio	53	0.0902564	0.00333193
ADRA2C	GPCR	Alpha-2C adrenergic receptor	10.2094	Tclin	30	0.407957	0.00110399
NMBR	GPCR	Neuromedin-B receptor	10.2055	Tchem	53	0.012987	0.0142905
BMP3		Bone morphogenetic protein 3	10.2053	Tbio	55	0.0285714	0.00762549
DAPK2	Kinase	Death-associated protein kinase 2	10.2035	Tchem	29	0.0357143	0.0316272
HIPK2	Kinase	Homeodomain-interacting protein kinase 2	10.2034	Tchem	32	0.135714	0.00813069
EPM2A	Enzyme	Laforin	10.1859	Tbio	38	0.116883	0.00625845
EPM2A		Laforin, isoform 9	10.1859	Tbio	37	0.116883	0.00625845
EPM2A		Laforin, isoform 9	10.1859	Tbio	37	0.116883	0.00625845
WNT4		Protein Wnt-4	10.1798	Tbio	73	0.0343537	0.00374656
GH2		Growth hormone variant	10.1772	Tbio	85	0.0357143	0.00081585
LYZ	Enzyme	Lysozyme C	10.1482	Tbio	54	0.15	0.00100348
LYZ	Enzyme	Lysozyme C	10.1482	Tbio	54	0.15	0.00100348
IL22		Interleukin-22	10.1438	Tbio	96	0.0166667	0.0031551
PRLR		Prolactin receptor	10.1425	Tbio	47	0.142857	0.00161333
GIPR	GPCR	Gastric inhibitory polypeptide receptor	10.1395	Tchem	46	0.0277778	0.0138305
OPRD1	GPCR	Delta-type opioid receptor	10.1393	Tclin	34	0.362086	0.001182
KLHL1		Kelch-like protein 1	10.1371	Tbio	18	0.0285714	0.0856793
AOC2	Enzyme	Retina-specific copper amine oxidase	10.1348	Tchem	43	0.107143	0.00481721
ABCC6	Transporter	Multidrug resistance-associated protein 6	10.1302	Tbio	58	0.0476191	0.00352081
MC1R	GPCR	Melanocyte-stimulating hormone receptor	10.1252	Tclin	23	0.829455	0.00111355
MC1R	GPCR	Melanocyte-stimulating hormone receptor	10.1252	Tclin	23	0.829455	0.00111355
CYP2A13		Cytochrome P450 2A13	10.1228	Tbio	48	0.052381	0.00666117
SSX1		Protein SSX1	10.1179	Tbio	47	0.0476191	0.00861879
FURIN	Enzyme	Furin	10.1088	Tchem	48	0.209707	0.00075734
ZNF771	TF	Zinc finger protein 771	10.0826	Tdark	3	0.0147059	2.22222
GPR63	GPCR	Probable G-protein coupled receptor 63	10.0819	Tchem	15	0.00324675	0.417349
NEK1	Kinase	Serine/threonine-protein kinase Nek1	10.0765	Tchem	38	0.0285714	0.02
SLC6A4	Transporter	Sodium-dependent serotonin transporter	10.0755	Tclin	9	7.4062	0.00021567
AKT2	Kinase	RAC-beta serine/threonine-protein kinase	10.0731	Tchem	73	0.0444444	0.00224767
OPRL1	GPCR	Nociceptin receptor	10.0704	Tchem	21	1.10693	0.00075372
MAPK8	Kinase	Mitogen-activated protein kinase 8	10.0689	Tchem	7	9.99686	0.00013952
BDKRB1	GPCR	B1 bradykinin receptor	10.0612	Tchem	64	0.00793651	0.00970298
EVC		Ellis-van Creveld syndrome protein	10.0533	Tbio	69	0.012987	0.00582859
ITGB2		Integrin beta-2	10.0527	Tclin	80	0.0333333	0.00237551
ALK	Kinase	ALK tyrosine kinase receptor	10.0456	Tclin	57	0.166667	0.00032051
CNNM2		Metal transporter CNNM2	10.0448	Tbio	20	0.0476191	0.0482952
ST3GAL2	Enzyme	CMP-N-acetylneuraminate-beta-galactosamide-alpha-2,3-sialyltransferase 2	10.0209	Tbio	15	0.142857	0.0288627
KCNN3	IC	Small conductance calcium-activated potassium channel protein 3	10.0152	Tchem	20	0.428571	0.00334763
KCNN3	IC	Small conductance calcium-activated potassium channel protein 3	10.0152	Tchem	20	0.428571	0.00334763
HRH2	GPCR	Histamine H2 receptor	10.013	Tclin	33	0.661977	0.00061164
GRIN2C	IC	Glutamate receptor ionotropic, NMDA 2C	10.0108	Tclin	15	0.35119	0.00588631
GRIN2C	IC	Glutamate receptor ionotropic, NMDA 2C	10.0108	Tclin	15	0.35119	0.00588631
GRIN2C	IC	Glutamate receptor ionotropic, NMDA 2C	10.0108	Tclin	15	0.35119	0.00588631
GRIN2C	IC	Glutamate receptor ionotropic, NMDA 2C	10.0108	Tclin	15	0.35119	0.00588631
FRY		Protein furry homolog	10.0105	Tdark	75	0.0714286	0.00065636
CALB1		Calbindin	9.97871	Tbio	7	5.05464	0.00045244
HYDIN		Hydrocephalus-inducing protein homolog	9.95632	Tbio	30	0.0238095	0.0528093
FANCC		Fanconi anemia group C protein	9.95517	Tbio	47	0.0714286	0.00491734
CAMK2A	Kinase	Calcium/calmodulin-dependent protein kinase type II subunit alpha	9.94889	Tchem	28	0.126984	0.0119621
PLA2G6	Enzyme	85/88 kDa calcium-independent phospholipase A2	9.94492	Tchem	7	2.12976	0.00258089
SHH		Sonic hedgehog protein	9.9416	Tchem	10	4.27172	0.00033539
RARB	NR	Retinoic acid receptor beta	9.94049	Tclin	54	0.0909091	0.00294192
RARB	NR	Retinoic acid receptor beta	9.94049	Tclin	54	0.0909091	0.00294192
GHSR	GPCR	Growth hormone secretagogue receptor type 1	9.93899	Tclin	19	0.638558	0.0018607
GPR37L1	GPCR	G-protein coupled receptor 37-like 1	9.92443	Tbio	10	0.0606061	0.117483
EPAS1		Endothelial PAS domain-containing protein 1	9.90404	Tchem	54	0.0553221	0.00460751
EPAS1		Endothelial PAS domain-containing protein 1	9.90404	Tchem	54	0.0553221	0.00460751
OXT		Oxytocin-neurophysin 1	9.90063	Tbio	29	1.01	6.195e-05
APOA2		Apolipoprotein A-II	9.89895	Tbio	72	0.062963	0.00133324
MEF2D	TF	Myocyte-specific enhancer factor 2D	9.89767	Tbio	6	1.24514	0.008552
GPRIN2		G protein-regulated inducer of neurite outgrowth 2	9.89747	Tbio	19	0.00280112	0.202569
NRL	TF	Neural retina-specific leucine zipper protein	9.894	Tbio	55	0.0714286	0.00331865
DMD		Dystrophin	9.87782	Tclin	69	0.0972222	0.00029078
RBP3	Enzyme	Retinol-binding protein 3	9.86514	Tbio	105	0.00869565	0.00227215
PAX2	TF	Paired box protein Pax-2	9.86375	Tbio	38	0.193939	0.00184914
GNB3		Guanine nucleotide-binding protein G(I)/G(S)/G(T) subunit beta-3	9.85336	Tbio	77	0.00584795	0.0043523
ATP2B2	Transporter	Plasma membrane calcium-transporting ATPase 2	9.85114	Tbio	41	0.0714286	0.00724828
ATP2B2	Transporter	Plasma membrane calcium-transporting ATPase 2	9.85114	Tbio	41	0.0714286	0.00724828
AMT	Enzyme	Aminomethyltransferase, mitochondrial	9.84567	Tbio	30	0.142857	0.00621086
GRM6	GPCR	Metabotropic glutamate receptor 6	9.84168	Tchem	44	0.0546379	0.00909149
GRM6	GPCR	Metabotropic glutamate receptor 6	9.84168	Tchem	44	0.0546379	0.00909149
SAGE1		Sarcoma antigen 1	9.83777	Tdark	72	0.0714286	0.00093726
MAP3K10	Kinase	Mitogen-activated protein kinase kinase kinase 10	9.82302	Tchem	18	0.0494048	0.0562976
GRK1	Kinase	Rhodopsin kinase	9.82137	Tchem	45	0.0442177	0.00931246
FOXP3	TF	Forkhead box protein P3	9.81799	Tbio	47	0.345902	0.00020363
GYPE		Glycophorin-E	9.81341	Tdark	3	15.6049	0.00151836
CRY2		Cryptochrome-2	9.8096	Tbio	56	0.0970238	0.00269908
CRY2		Cryptochrome-2	9.8096	Tbio	56	0.0970238	0.00269908
RAB3D	Enzyme	Ras-related protein Rab-3D	9.80849	Tbio	64	0.0619048	0.00250068
GPR50	GPCR	Melatonin-related receptor	9.80398	Tbio	54	0.0113875	0.0139244
GPR50	GPCR	Melatonin-related receptor	9.80398	Tbio	54	0.0113875	0.0139244
POU3F3	TF	POU domain, class 3, transcription factor 3	9.80174	Tbio	18	0.285714	0.00618015
POU3F3	TF	POU domain, class 3, transcription factor 3	9.80174	Tbio	18	0.285714	0.00618015
BAX		Apoptosis regulator BAX	9.77802	Tchem	18	0.644256	0.00204345
MAPK4	Kinase	Mitogen-activated protein kinase 4	9.76974	Tbio	35	0.015873	0.041562
SIRT6	Epigenetic	NAD-dependent protein deacetylase sirtuin-6	9.76741	Tchem	25	0.437487	0.00185315
LHX6	TF	LIM/homeobox protein Lhx6	9.75296	Tbio	21	0.084127	0.0258223
PTGER3	GPCR	Prostaglandin E2 receptor EP3 subtype	9.73941	Tclin	83	0.03125	0.00155764
RBMS3		RNA-binding motif, single-stranded-interacting protein 3	9.73552	Tbio	15	0.0357143	0.100558
PSPN		Persephin	9.72602	Tbio	6	0.354473	0.0360819
SEMA6C		Semaphorin-6C	9.72429	Tbio	98	0.0139456	0.00319134
PER1		Period circadian protein homolog 1	9.71872	Tbio	29	0.0714286	0.0138951
P2RY6	GPCR	P2Y purinoceptor 6	9.71653	Tchem	18	0.214286	0.00949312
SSTR4	GPCR	Somatostatin receptor type 4	9.70674	Tclin	78	0.00478469	0.00416432
GPR12	GPCR	G-protein coupled receptor 12	9.7005	Tbio	27	0.0183983	0.0667742
GPR12	GPCR	G-protein coupled receptor 12	9.7005	Tbio	27	0.0183983	0.0667742
OTUD7B		OTU domain-containing protein 7B	9.69478	Tbio	51	0.00460829	0.0216914
SCARA3		Scavenger receptor class A member 3	9.68914	Tbio	27	0.142857	0.00826861
F7	Enzyme	Coagulation factor VII	9.68835	Tchem	108	0.0107527	0.00028247
SLCO1A2	Transporter	Solute carrier organic anion transporter family member 1A2	9.68624	Tchem	83	0.0215608	0.00265661
ELL	Enzyme	RNA polymerase II elongation factor ELL	9.68381	Tbio	31	0.190476	0.00336543
NOX4	Enzyme	NADPH oxidase 4	9.68377	Tchem	38	0.283688	0.00114589
EFNA3		Ephrin-A3	9.68036	Tbio	29	0.0714286	0.0171737
SV2B		Synaptic vesicle glycoprotein 2B	9.67575	Tbio	29	0.0277778	0.0408253
STXBP1		Syntaxin-binding protein 1	9.67398	Tbio	26	0.208333	0.00423336
PDE7B	Enzyme	cAMP-specific 3',5'-cyclic phosphodiesterase 7B	9.66725	Tclin	12	0.0952381	0.0663472
TRPV5	IC	Transient receptor potential cation channel subfamily V member 5	9.66464	Tchem	97	0.0034965	0.00701642
UBQLN2		Ubiquilin-2	9.65949	Tbio	34	0.0881614	0.0104237
B3GALT1	Enzyme	Beta-1,3-galactosyltransferase 1	9.65809	Tbio	9	0.0476191	0.186569
MMP2	Enzyme	72 kDa type IV collagenase	9.6566	Tchem	52	0.253922	0.00014308
ADCY10	Enzyme	Adenylate cyclase type 10	9.65194	Tchem	87	0.0301587	0.00111357
AGTR2	GPCR	Type-2 angiotensin II receptor	9.62686	Tchem	32	0.687304	0.00064305
SLC2A4	Transporter	Solute carrier family 2, facilitated glucose transporter member 4	9.62672	Tbio	70	0.0892024	0.00043859
SLC2A4	Transporter	Solute carrier family 2, facilitated glucose transporter member 4	9.62672	Tbio	70	0.0892024	0.00043859
ATG10		Ubiquitin-like-conjugating enzyme ATG10	9.62363	Tbio	19	0.091342	0.0308662
CDON		Cell adhesion molecule-related/down-regulated by oncogenes	9.61428	Tbio	65	0.0666667	0.00215307
CDR1		Cerebellar degeneration-related antigen 1	9.61222	Tbio	69	0.0454546	0.00255075
NEUROG3	TF	Neurogenin-3	9.60588	Tbio	75	0.0178571	0.00367513
LIPE	Enzyme	Hormone-sensitive lipase	9.60565	Tchem	61	0.1	0.00159068
TLR1		Toll-like receptor 1	9.60556	Tbio	44	0.23944	0.00100796
POLI	Enzyme	DNA polymerase iota	9.60437	Tchem	58	0.142857	0.0007183
PRX		Periaxin	9.60054	Tbio	15	0.194444	0.0205214
RLBP1		Retinaldehyde-binding protein 1	9.5977	Tbio	35	0.125	0.00661911
NME5	Kinase	Nucleoside diphosphate kinase homolog 5	9.59568	Tbio	21	0.00952381	0.141525
SCN5A	IC	Sodium channel protein type 5 subunit alpha	9.5833	Tclin	92	0.0243298	0.00065533
UBE3B	Enzyme	Ubiquitin-protein ligase E3B	9.57883	Tbio	43	0.0833333	0.00526106
COLQ	Enzyme	Acetylcholinesterase collagenic tail peptide	9.57057	Tbio	44	0.0185185	0.0172885
COLQ	Enzyme	Acetylcholinesterase collagenic tail peptide	9.57057	Tbio	44	0.0185185	0.0172885
DGKQ	Kinase	Diacylglycerol kinase theta	9.56856	Tbio	11	0.297241	0.0256041
LBP		Lipopolysaccharide-binding protein	9.56846	Tbio	29	0.272228	0.00228393
CHRM4	GPCR	Muscarinic acetylcholine receptor M4	9.56502	Tclin	33	0.0714286	0.0120638
CNTLN		Centlein	9.56392	Tbio	47	0.0714286	0.00510039
SMR3A		Submaxillary gland androgen-regulated protein 3A	9.55439	Tbio	19	0.0357143	0.0842302
ACE	Enzyme	Angiotensin-converting enzyme	9.54244	Tclin	15	5.32836	2.834e-05
LALBA	Enzyme	Alpha-lactalbumin	9.53564	Tbio	82	0.0476191	0.00055583
RAB40AL		Ras-related protein Rab-40A-like	9.53168	Tbio	30	0.078869	0.0128085
PTPRJ	Enzyme	Receptor-type tyrosine-protein phosphatase eta	9.52914	Tbio	36	0.0714286	0.00998711
PTPRJ	Enzyme	Receptor-type tyrosine-protein phosphatase eta	9.52914	Tbio	36	0.0714286	0.00998711
ENTPD3	Enzyme	Ectonucleoside triphosphate diphosphohydrolase 3	9.52671	Tbio	52	0.00952381	0.0185918
IL7		Interleukin-7	9.52123	Tbio	72	0.0748557	0.00089292
DUSP26	Enzyme	Dual specificity protein phosphatase 26	9.51716	Tbio	22	0.39418	0.0029305
KDM8	Epigenetic	Bifunctional peptidase and arginyl-hydroxylase JMJD5	9.50889	Tbio	18	0.157576	0.0180993
DENND4A		C-myc promoter-binding protein	9.5027	Tbio	4	0.0714286	0.48
DLGAP1		Disks large-associated protein 1	9.49512	Tbio	48	0.00367647	0.0242683
DMWD		Dystrophia myotonica WD repeat-containing protein	9.49342	Tbio	55	0.00793651	0.017331
SLC6A13	Transporter	Sodium- and chloride-dependent GABA transporter 2	9.49107	Tchem	23	0.337783	0.00343754
HTR4	GPCR	5-hydroxytryptamine receptor 4	9.48973	Tclin	44	0.0285714	0.0152726
HTR4	GPCR	5-hydroxytryptamine receptor 4	9.48973	Tclin	44	0.0285714	0.0152726
LAG3		Lymphocyte activation gene 3 protein	9.48815	Tbio	18	0.619481	0.00267873
DRD4	GPCR	D(4) dopamine receptor	9.48543	Tchem	6	15.598	0.00047256
GRIK5	IC	Glutamate receptor ionotropic, kainate 5	9.48084	Tclin	62	0.0238095	0.00617714
GRIK5	IC	Glutamate receptor ionotropic, kainate 5	9.48084	Tclin	62	0.0238095	0.00617714
TNFRSF13B		Tumor necrosis factor receptor superfamily member 13B	9.47747	Tbio	59	0.0357143	0.00443808
TBC1D17		TBC1 domain family member 17	9.47668	Tdark	6	0.0204082	0.773481
CD4		T-cell surface glycoprotein CD4	9.46227	Tclin	17	4.13862	1.541e-05
ELAVL3		ELAV-like protein 3	9.45408	Tbio	18	0.482358	0.00313291
ELAVL3		ELAV-like protein 3	9.45408	Tbio	18	0.482358	0.00313291
POU2F3	TF	POU domain, class 2, transcription factor 3	9.45087	Tbio	49	0.119048	0.00292816
POU2F3	TF	POU domain, class 2, transcription factor 3	9.45087	Tbio	49	0.119048	0.00292816
GJA8		Gap junction alpha-8 protein	9.44823	Tbio	48	0.146825	0.00138739
SSTR3	GPCR	Somatostatin receptor type 3	9.42515	Tclin	79	0.00478469	0.00379402
KDM6B	Epigenetic	Lysine-specific demethylase 6B	9.42081	Tchem	31	0.178571	0.00484832
KDM6B	Epigenetic	Lysine-specific demethylase 6B	9.42081	Tchem	31	0.178571	0.00484832
NKX2-5	TF	Homeobox protein Nkx-2.5	9.4201	Tbio	88	0.0238095	0.00147966
BRS3	GPCR	Bombesin receptor subtype-3	9.41967	Tchem	70	0.012987	0.00563582
FOSL2	TF	Fos-related antigen 2	9.40473	Tbio	23	0.219048	0.006377
FOSL2	TF	Fos-related antigen 2	9.40473	Tbio	23	0.219048	0.006377
PSD		PH and SEC7 domain-containing protein 1	9.40423	Tbio	53	0.0357143	0.00686193
WNT3		Proto-oncogene Wnt-3	9.39815	Tchem	51	0.0408636	0.00774336
DRD3	GPCR	D(3) dopamine receptor	9.3979	Tclin	4	18.0517	0.00058433
DRD3	GPCR	D(3) dopamine receptor	9.3979	Tclin	4	18.0517	0.00058433
NOD1		Nucleotide-binding oligomerization domain-containing protein 1	9.39529	Tchem	97	0.0128205	0.00337321
MID2	Enzyme	Probable E3 ubiquitin-protein ligase MID2	9.39451	Tbio	33	0.194444	0.00306213
CTLA4		Cytotoxic T-lymphocyte protein 4	9.39242	Tclin	46	0.401823	0.00017405
CEND1		Cell cycle exit and neuronal differentiation protein 1	9.36705	Tbio	17	0.0714286	0.0516796
MAP3K13	Kinase	Mitogen-activated protein kinase kinase kinase 13	9.3667	Tchem	10	0.685811	0.00984439
SP1	TF	Transcription factor Sp1	9.36318	Tbio	33	0.389652	0.00093438
SLC6A7	Transporter	Sodium-dependent proline transporter	9.36283	Tchem	49	0.142857	0.00155851
SLC6A7	Transporter	Sodium-dependent proline transporter	9.36283	Tchem	49	0.142857	0.00155851
AIRE	TF; Epigenetic	Autoimmune regulator	9.35711	Tbio	52	0.150072	0.00109835
GRIK4	IC	Glutamate receptor ionotropic, kainate 4	9.3521	Tclin	61	0.0266106	0.00569725
TACR3	GPCR	Neuromedin-K receptor	9.34109	Tchem	24	0.319264	0.00322406
TSHZ2		Teashirt homolog 2	9.33206	Tbio	18	0.00460829	0.226067
TSHZ2		Teashirt homolog 2	9.33206	Tbio	18	0.00460829	0.226067
RS1		Retinoschisin	9.33197	Tbio	50	0.0434783	0.0072599
IRGC	Enzyme	Interferon-inducible GTPase 5	9.33131	Tbio	25	0.422078	0.00185422
SYN1		Synapsin-1	9.32501	Tbio	18	0.981157	0.00119806
TG		Thyroglobulin	9.31667	Tbio	58	0.161111	0.00012413
GHRH		Somatoliberin	9.31617	Tbio	48	0.249792	0.00041525
SLC17A7	Transporter	Vesicular glutamate transporter 1	9.30367	Tbio	8	2.10439	0.0025012
PAK4	Kinase	Serine/threonine-protein kinase PAK 4	9.29669	Tchem	40	0.104001	0.00577994
B4GALNT1	Enzyme	Beta-1,4 N-acetylgalactosaminyltransferase 1	9.28985	Tbio	16	0.255411	0.0129678
GCGR	GPCR	Glucagon receptor	9.28838	Tclin	64	0.0261538	0.00450775
TPO	Enzyme	Thyroid peroxidase	9.28326	Tclin	63	0.0899471	0.0016197
IL10		Interleukin-10	9.27518	Tbio	15	3.1928	7.359e-05
SNN		Stannin	9.26082	Tdark	50	0.0714286	0.00425238
MDM2	Enzyme	E3 ubiquitin-protein ligase Mdm2	9.25312	Tchem	50	0.252778	0.00036068
TTPA		Alpha-tocopherol transfer protein	9.25203	Tchem	39	0.502961	0.0005459
AKR1C3	Enzyme	Aldo-keto reductase family 1 member C3	9.24197	Tchem	88	0.0178571	0.00230684
DNASE1L2	Enzyme	Deoxyribonuclease-1-like 2	9.23771	Tbio	45	0.015873	0.021159
ATP2B3	Transporter	Plasma membrane calcium-transporting ATPase 3	9.23519	Tbio	6	2.24844	0.00284831
PDE1C	Enzyme	Calcium/calmodulin-dependent 3',5'-cyclic nucleotide phosphodiesterase 1C	9.22641	Tclin	35	0.025641	0.0263172
AVP		Vasopressin-neurophysin 2-copeptin	9.22092	Tbio	28	1.13938	0.0001163
SOCS7		Suppressor of cytokine signaling 7	9.21505	Tbio	45	0.0291667	0.0133916
B4GALT1	Enzyme	Beta-1,4-galactosyltransferase 1	9.2129	Tbio	38	0.1	0.00666829
HCN2	IC	Potassium/sodium hyperpolarization-activated cyclic nucleotide-gated channel 2	9.21272	Tclin	33	0.025641	0.0314591
KCNJ1	IC	ATP-sensitive inward rectifier potassium channel 1	9.21169	Tchem	102	0.0034965	0.00310316
CACNA1A	IC	Voltage-dependent P/Q-type calcium channel subunit alpha-1A	9.19654	Tchem	33	0.623195	0.00078984
FBXO41		F-box only protein 41	9.18506	Tdark	1	0.457143	0.197585
DNAAF1		Dynein assembly factor 1, axonemal	9.17343	Tbio	22	0.214286	0.00785268
KCND3	IC	Potassium voltage-gated channel subfamily D member 3	9.14802	Tclin	51	0.0714286	0.00426758
WNT6		Protein Wnt-6	9.14716	Tbio	51	0.0139456	0.0148643
HTR1A	GPCR	5-hydroxytryptamine receptor 1A	9.14412	Tclin	8	9.22085	0.00019966
TUBB4A		Tubulin beta-4A chain	9.14075	Tclin	39	0.290476	0.00101981
OCM2		Putative oncomodulin-2	9.13761	Tdark	47	0.0476191	0.00886035
CD3E		T-cell surface glycoprotein CD3 epsilon chain	9.13518	Tclin	47	0.0714286	0.00541492
NTN1		Netrin-1	9.13158	Tbio	27	0.390173	0.00200811
SLC6A6	Transporter	Sodium- and chloride-dependent taurine transporter	9.11749	Tbio	62	0.042328	0.00323986
SORCS3		VPS10 domain-containing receptor SorCS3	9.11558	Tbio	19	0.0194872	0.0952615
KCNJ14	IC	ATP-sensitive inward rectifier potassium channel 14	9.1028	Tchem	13	0.0727513	0.0680896
HIF3A		Hypoxia-inducible factor 3-alpha	9.09709	Tbio	36	0.190476	0.00260684
REM1	Enzyme	GTP-binding protein REM 1	9.09153	Tbio	33	0.362103	0.0013384
SLC6A2	Transporter	Sodium-dependent noradrenaline transporter	9.09125	Tclin	17	1.11629	0.00126834
LEP		Leptin	9.09095	Tbio	18	1.94646	6.44e-05
GRM2	GPCR	Metabotropic glutamate receptor 2	9.08766	Tchem	12	1.66828	0.00160856
DBH	Enzyme	Dopamine beta-hydroxylase	9.08612	Tchem	21	1.03231	0.00083795
KRT75		Keratin, type II cytoskeletal 75	9.07332	Tbio	30	0.214286	0.00341766
GUCY2C	Kinase	Heat-stable enterotoxin receptor	9.07168	Tclin	69	0.05	0.0020599
ZNF365		Talanin	9.0713	Tbio	50	0.00980392	0.0209944
ZNF365		Protein ZNF365	9.0713	Tbio	51	0.00980392	0.0209944
SLC18A3	Transporter	Vesicular acetylcholine transporter	9.07073	Tchem	11	1.1768	0.00201611
ADAM22	Enzyme	Disintegrin and metalloproteinase domain-containing protein 22	9.06664	Tbio	40	0.0192308	0.0256306
OLIG2	TF	Oligodendrocyte transcription factor 2	9.06531	Tbio	29	0.340972	0.00211969
OLIG2	TF	Oligodendrocyte transcription factor 2	9.06531	Tbio	29	0.340972	0.00211969
EPOR		Erythropoietin receptor	9.0576	Tclin	46	0.157885	0.00150259
VIPR2	GPCR	Vasoactive intestinal polypeptide receptor 2	9.05171	Tchem	19	0.267332	0.00602252
SHC3		SHC-transforming protein 3	9.04191	Tbio	43	0.0476191	0.0101072

## Sheet: gene_results_colorized
Symbol	Family	Name	KGAP Score	IDG TDL	TINX nds_rank	TINX Importance	TINX Novelty
MYLK	Kinase	Myosin light chain kinase, smooth muscle	50.2615	Tchem	77	0.0384615	0.00132404
CXCL2		C-X-C motif chemokine 2	48.7216	Tbio	100	0.01	0.00304903
SNAP25		Synaptosomal-associated protein 25	46.0216	Tclin	21	0.541022	0.0020914
SPP1		Osteopontin	45.587	Tbio	38	0.617437	0.00020502
PAK1	Kinase	Serine/threonine-protein kinase PAK 1	44.6944	Tchem	80	0.0285714	0.00303351
SRC	Kinase	Proto-oncogene tyrosine-protein kinase Src	43.9768	Tclin	21	1.42947	9.742e-05
IDE	Enzyme	Insulin-degrading enzyme	42.9433	Tchem	55	0.101195	0.00249504
ST3GAL5	Enzyme	Lactosylceramide alpha-2,3-sialyltransferase	42.2349	Tbio	40	0.0454546	0.0109931
NR3C1	NR	Glucocorticoid receptor	41.6	Tclin	30	0.813095	0.00034101
MAP7		Ensconsin	38.3868	Tbio	38	0.0204082	0.027382
HBB		Hemoglobin subunit beta	37.9577	Tbio	42	0.424471	0.00039916
BMP4		Bone morphogenetic protein 4	37.9529	Tchem	47	0.249206	0.00057391
ADRB2	GPCR	Beta-2 adrenergic receptor	37.0831	Tclin	28	0.942079	0.00038334
SLC1A4	Transporter	Neutral amino acid transporter A	36.8827	Tbio	44	0.0285714	0.0164088
SLC1A4	Transporter	Neutral amino acid transporter A	36.8827	Tbio	44	0.0285714	0.0164088
NOTCH1		Neurogenic locus notch homolog protein 1	36.5929	Tchem	30	0.955718	0.00014278
MAMLD1		Mastermind-like domain-containing protein 1	36.3975	Tbio	34	0.1	0.00954239
GPER1	GPCR	G-protein coupled estrogen receptor 1	35.8607	Tchem	21	0.616618	0.00145145
MCOLN1	IC	Mucolipin-1	35.2058	Tchem	58	0.078836	0.00275792
PTGS2	Enzyme	Prostaglandin G/H synthase 2	34.9171	Tclin	10	8.69303	8.134e-05
PTGS2	Enzyme	Prostaglandin G/H synthase 2	34.9171	Tclin	10	8.69303	8.134e-05
SLC25A14	Transporter	Brain mitochondrial carrier protein 1	34.6732	Tbio	17	0.125	0.031281
EPHB2	Kinase	Ephrin type-B receptor 2	34.5689	Tchem	24	0.539683	0.00187689
SIRT3	Epigenetic	NAD-dependent protein deacetylase sirtuin-3, mitochondrial	34.258	Tchem	16	1.17179	0.00132584
IL1B		Interleukin-1 beta	32.9557	Tclin	5	20.7147	3.644e-05
STAP2		Signal-transducing adaptor protein 2	32.8113	Tbio	53	0.037037	0.0060675
AGL		Glycogen debranching enzyme	31.0804	Tbio	66	0.0588235	0.00236651
NFATC3	TF	Nuclear factor of activated T-cells, cytoplasmic 3	30.869	Tbio	36	0.111111	0.00758138
PROS1		Vitamin K-dependent protein S	30.8634	Tbio	61	0.105195	0.00099472
ADGRE5	GPCR	CD97 antigen	30.2677	Tbio	52	0.015873	0.0132468
ADO	Enzyme	2-aminoethanethiol dioxygenase	30.0236	Tbio	49	0.142857	0.00185439
CNOT4		CCR4-NOT transcription complex subunit 4	29.6965	Tbio	28	0.353741	0.00213898
IKBKE	Kinase	Inhibitor of nuclear factor kappa-B kinase subunit epsilon	29.4758	Tchem	48	0.0138889	0.0183689
DFFB		DNA fragmentation factor subunit beta	28.8786	Tbio	71	0.00833333	0.00618651
RELB	TF	Transcription factor RelB	28.5684	Tbio	58	0.0714286	0.00324831
CDK6	Kinase	Cyclin-dependent kinase 6	28.5364	Tclin	58	0.105152	0.00168972
TIAM1		T-lymphoma invasion and metastasis-inducing protein 1	27.6093	Tbio	59	0.0357143	0.00527488
SYNE2		Nesprin-2	27.569	Tbio	108	0.00444444	0.00193453
MAP2K5	Kinase	Dual specificity mitogen-activated protein kinase kinase 5	27.5558	Tchem	46	0.0384615	0.00912164
ADAM10	Enzyme	Disintegrin and metalloproteinase domain-containing protein 10	27.4248	Tchem	61	0.0892761	0.00205189
LYN	Kinase	Tyrosine-protein kinase Lyn	27.3761	Tclin	49	0.144689	0.00137519
RAC2	Enzyme	Ras-related C3 botulinum toxin substrate 2	26.4949	Tbio	73	0.0634921	0.00123743
HMOX1	Enzyme	Heme oxygenase 1	26.3646	Tchem	8	9.52072	0.00016148
HLA-DRA		HLA class II histocompatibility antigen, DR alpha chain	26.2979	Tbio	7	1.10487	0.00705028
CASP2	Enzyme	Caspase-2	26.2581	Tchem	25	0.413988	0.00224248
STAT3	TF	Signal transducer and activator of transcription 3	25.7421	Tchem	22	1.3099	0.00013496
CXCR4	GPCR	C-X-C chemokine receptor type 4	25.3096	Tclin	49	0.289663	0.00033459
CXCR4	GPCR	C-X-C chemokine receptor type 4	25.3096	Tclin	49	0.289663	0.00033459
GNA15		Guanine nucleotide-binding protein subunit alpha-15	24.9719	Tbio	69	0.0680272	0.0018171
HP		Haptoglobin	24.7161	Tbio	39	0.551552	0.00019588
SYNGR3		Synaptogyrin-3	24.2133	Tdark	6	0.052381	0.260381
SOX2	TF	Transcription factor SOX-2	24.0188	Tbio	24	1.08349	0.00050367
ETV1	TF	ETS translocation variant 1	23.8861	Tbio	34	0.142857	0.00700634
MNAT1	Enzyme	CDK-activating kinase assembly factor MAT1	23.8825	Tbio	51	0.0416667	0.00719679
MNAT1	Enzyme	CDK-activating kinase assembly factor MAT1	23.8825	Tbio	51	0.0416667	0.00719679
PRKAG2	Enzyme	5'-AMP-activated protein kinase subunit gamma-2	23.8621	Tbio	28	0.142857	0.00943315
RRP8	Enzyme	Ribosomal RNA-processing protein 8	23.6185	Tbio	18	0.357143	0.00456854
DAXX		Death domain-associated protein 6	23.3585	Tbio	24	0.262472	0.00430069
CES1	Enzyme	Liver carboxylesterase 1	22.8917	Tchem	58	0.111905	0.00126542
PIK3R3	Enzyme	Phosphatidylinositol 3-kinase regulatory subunit gamma	22.8118	Tbio	26	0.0714286	0.0221844
KIT	Kinase	Mast/stem cell growth factor receptor Kit	22.6919	Tclin	54	0.208506	0.00013951
EGF		Pro-epidermal growth factor	22.4146	Tbio	19	1.51464	0.00015623
LPL	Enzyme	Lipoprotein lipase	22.2644	Tchem	77	0.0622711	0.00074704
LPL	Enzyme	Lipoprotein lipase	22.2644	Tchem	77	0.0622711	0.00074704
STAT5B	TF	Signal transducer and activator of transcription 5B	21.8759	Tchem	76	0.0658231	0.00091216
GATA3	TF	Trans-acting T-cell-specific transcription factor GATA-3	21.2262	Tbio	88	0.0337302	0.00087325
CAPN1		Calpain-1 catalytic subunit	21.0522	Tchem	24	0.417597	0.00237527
ERBB3	Kinase	Receptor tyrosine-protein kinase erbB-3	21.0286	Tclin	47	0.210884	0.00097581
IKBKB	Kinase	Inhibitor of nuclear factor kappa-B kinase subunit beta	20.6495	Tchem	26	0.619372	0.00107685
SYK	Kinase	Tyrosine-protein kinase SYK	20.505	Tclin	74	0.0747694	0.00067612
NTS		Neurotensin/neuromedin N	20.1709	Tbio	10	4.11461	0.00035891
CLPX	Enzyme	ATP-dependent Clp protease ATP-binding subunit clpX-like, mitochondrial	20.1206	Tbio	67	0.0227273	0.00457158
ACLY	Enzyme	ATP-citrate synthase	20.1079	Tclin	110	0.00584795	0.00135365
TF		Serotransferrin	20.0698	Tbio	61	0.0785714	0.00233752
LTF		Lactotransferrin	19.9048	Tbio	33	0.349242	0.00144682
CALM3		Calmodulin-3	19.8514	Tclin	57	0.0184972	0.0082907
ALDOC	Enzyme	Fructose-bisphosphate aldolase C	19.8028	Tbio	21	0.116964	0.021437
CEBPA	TF	CCAAT/enhancer-binding protein alpha	19.7968	Tbio	90	0.0238095	0.00103676
SOCS2		Suppressor of cytokine signaling 2	19.3824	Tbio	61	0.0291667	0.00459272
LCN2	Enzyme	Neutrophil gelatinase-associated lipocalin	19.3678	Tbio	53	0.203571	0.00038637
GATA2	TF	Endothelial transcription factor GATA-2	19.2315	Tbio	32	0.311328	0.00178271
PTPRC	Enzyme	Receptor-type tyrosine-protein phosphatase C	19.0457	Tchem	28	0.996508	0.00019614
DDR1	Kinase	Epithelial discoidin domain-containing receptor 1	18.8839	Tchem	51	0.0660173	0.00479048
EIF4G1		Eukaryotic translation initiation factor 4 gamma 1	18.6275	Tbio	7	2.48718	0.00219215
RBP4		Retinol-binding protein 4	18.569	Tchem	59	0.097619	0.00190183
KYNU	Enzyme	Kynureninase	18.5648	Tchem	32	0.0372671	0.0241456
CDK5R1	Enzyme	Cyclin-dependent kinase 5 activator 1	18.5556	Tchem	21	0.144689	0.0158269
SELL		L-selectin	18.2829	Tchem	88	0.0357143	0.00035489
PPBP		Platelet basic protein	18.0505	Tbio	91	0.0285714	0.00058824
CTTN		Src substrate cortactin	17.7222	Tbio	61	0.0846561	0.00214976
FOXO4	TF	Forkhead box protein O4	17.3937	Tbio	60	0.0476191	0.00317177
FOXO4	TF	Forkhead box protein O4	17.3937	Tbio	60	0.0476191	0.00317177
BCL2		Apoptosis regulator Bcl-2	17.2447	Tclin	24	0.216553	0.00566111
RAB27A	Enzyme	Ras-related protein Rab-27A	17.2295	Tchem	39	0.129608	0.00463277
CADM1		Cell adhesion molecule 1	17.2064	Tbio	109	0.00714286	0.00131397
TXNIP		Thioredoxin-interacting protein	17.1377	Tbio	33	0.201786	0.00279977
SORBS3		Vinexin	17.0079	Tbio	28	0.0590278	0.0250194
NTRK2	Kinase	BDNF/NT-3 growth factors receptor	16.9698	Tclin	9	2.81065	0.00060827
SERPINA1		Alpha-1-antitrypsin	16.8725	Tbio	39	0.585145	0.00017409
PLCB3	Enzyme	1-phosphatidylinositol 4,5-bisphosphate phosphodiesterase beta-3	16.7498	Tbio	59	0.00840336	0.0116915
TICAM1		TIR domain-containing adapter molecule 1	16.6094	Tbio	30	0.0579365	0.0194342
WFS1		Wolframin	16.5545	Tbio	72	0.0454546	0.00217461
PTPN6	Enzyme	Tyrosine-protein phosphatase non-receptor type 6	16.4372	Tchem	68	0.0102041	0.00619412
ELAVL1		ELAV-like protein 1	16.1292	Tchem	62	0.0996197	0.00158015
SLC35A3	Transporter	UDP-N-acetylglucosamine transporter	15.9942	Tbio	36	0.0555556	0.012052
SH3BP5		SH3 domain-binding protein 5	15.7167	Tbio	57	0.0238095	0.00797801
HMGA2	TF	High mobility group protein HMGI-C	15.544	Tbio	97	0.0166667	0.00091535
GPX3	Enzyme	Glutathione peroxidase 3	15.4252	Tbio	64	0.0770219	0.00199008
NPC1		NPC intracellular cholesterol transporter 1	15.2774	Tbio	43	0.152646	0.00185593
TERT	Enzyme	Telomerase reverse transcriptase	15.2011	Tchem	31	0.736111	0.00028042
NCOA3	Epigenetic	Nuclear receptor coactivator 3	14.9635	Tbio	88	0.0238095	0.00196547
NCK2		Cytoplasmic protein NCK2	14.9216	Tbio	43	0.00694444	0.0290866
DNM1		Dynamin-1	14.7668	Tbio	33	0.290321	0.00197543
ID2	TF	DNA-binding protein inhibitor ID-2	14.384	Tbio	57	0.0560224	0.00329378
MMP12	Enzyme	Macrophage metalloelastase	14.351	Tchem	65	0.0952381	0.00093948
CEBPD	TF	CCAAT/enhancer-binding protein delta	14.3264	Tbio	65	0.0476191	0.00289107
GPC1		Glypican-1	14.3145	Tbio	100	0.0018315	0.00384835
VAPB		Vesicle-associated membrane protein-associated protein B/C	14.249	Tbio	40	0.111508	0.00566042
NFIL3	TF	Nuclear factor interleukin-3-regulated protein	14.0677	Tbio	62	0.00694444	0.0115873
GAA	Enzyme	Lysosomal alpha-glucosidase	14.0614	Tclin	103	0.0128205	0.00239494
WRB		Tail-anchored protein insertion receptor WRB	13.886	Tbio	50	0.030303	0.00957515
WASF3		Wiskott-Aldrich syndrome protein family member 3	13.8394	Tbio	58	0.0833333	0.00263656
HIST2H2BE		Histone H2B type 2-E	13.749	Tbio	50	0.262654	0.00035412
PTK2B	Kinase	Protein-tyrosine kinase 2-beta	13.7442	Tclin	58	0.140873	0.0009627
PLA2G2A	Enzyme	Phospholipase A2, membrane associated	13.6925	Tchem	69	0.0764716	0.00134684
AKR1C2	Enzyme	Aldo-keto reductase family 1 member C2	13.6003	Tchem	40	0.178571	0.00191717
AKR1C2	Enzyme	Aldo-keto reductase family 1 member C2	13.6003	Tchem	40	0.178571	0.00191717
EGR1	TF	Early growth response protein 1	13.5827	Tbio	25	1.07662	0.0004835
ADRB3	GPCR	Beta-3 adrenergic receptor	13.5359	Tclin	37	0.39959	0.00072123
PGLYRP4		Peptidoglycan recognition protein 4	13.4305	Tbio	13	0.0357143	0.141645
APOE		Apolipoprotein E	13.3773	Tbio	6	15.6976	6.21e-05
EGR3	TF	Early growth response protein 3	13.3611	Tbio	22	0.428571	0.00269121
SHC1		SHC-transforming protein 1	13.3324	Tchem	66	0.0896722	0.00113167
FYN	Kinase	Tyrosine-protein kinase Fyn	13.3242	Tclin	22	0.958424	0.00092113
DNAJB1		DnaJ homolog subfamily B member 1	13.1698	Tbio	12	1.11787	0.00199948
MAPKAPK2	Kinase	MAP kinase-activated protein kinase 2	13.1416	Tchem	27	0.190476	0.00521234
MAPKAPK2	Kinase	MAP kinase-activated protein kinase 2	13.1416	Tchem	27	0.190476	0.00521234
SPTAN1		Spectrin alpha chain, non-erythrocytic 1	13.0844	Tbio	98	0.00793651	0.00346754
SPTAN1		Spectrin alpha chain, non-erythrocytic 1	13.0844	Tbio	98	0.00793651	0.00346754
MSRA	Enzyme	Mitochondrial peptide methionine sulfoxide reductase	13.071	Tbio	17	0.25	0.00941816
NAA11	Enzyme	N-alpha-acetyltransferase 11	13.0653	Tbio	30	0.00460829	0.0797941
KAT6A	Epigenetic	Histone acetyltransferase KAT6A	13.0618	Tbio	62	0.0147059	0.00869636
KAT6A	Epigenetic	Histone acetyltransferase KAT6A	13.0618	Tbio	62	0.0147059	0.00869636
SMAD3	TF	Mothers against decapentaplegic homolog 3	13.0436	Tbio	43	0.329365	0.00058288
RAPGEF1		Rap guanine nucleotide exchange factor 1	13.0005	Tbio	96	0.0144928	0.00343756
GPR132	GPCR	Probable G-protein coupled receptor 132	12.9387	Tchem	28	0.4	0.00189182
CA1	Enzyme	Carbonic anhydrase 1	12.9132	Tclin	53	0.180159	0.00061577
XIAP	Enzyme	E3 ubiquitin-protein ligase XIAP	12.8522	Tchem	32	0.65989	0.00068225
LGMN	Enzyme	Legumain	12.8325	Tchem	45	0.111111	0.00373361
CBR1	Enzyme	Carbonyl reductase [NADPH] 1	12.8232	Tchem	53	0.0285714	0.00798019
TGFB3		Transforming growth factor beta-3 proprotein	12.7999	Tbio	53	0.152381	0.00090825
PEAK1	Kinase	Inactive tyrosine-protein kinase PEAK1	12.7578	Tbio	69	0.0476191	0.00254215
NRAS	Enzyme	GTPase NRas	12.7034	Tchem	89	0.030303	0.00085585
DRD5	GPCR	D(1B) dopamine receptor	12.6346	Tchem	4	15.211	0.00069435
DRD5	GPCR	D(1B) dopamine receptor	12.6346	Tchem	4	15.211	0.00069435
NHLH1	TF	Helix-loop-helix protein 1	12.6125	Tbio	72	0.0128205	0.00438873
CYSLTR2	GPCR	Cysteinyl leukotriene receptor 2	12.5976	Tchem	52	0.0281593	0.00930645
CDH1		Cadherin-1	12.5182	Tbio	86	0.0396825	0.0001303
EDA		Ectodysplasin-A	12.4909	Tbio	34	0.586905	0.00076336
CIITA		MHC class II transactivator	12.4056	Tbio	61	0.0714286	0.002676
PMAIP1		Phorbol-12-myristate-13-acetate-induced protein 1	12.3814	Tbio	69	0.0519345	0.00190969
PRKCD	Kinase	Protein kinase C delta type	12.339	Tclin	13	1.64965	0.00129351
TAAR5	GPCR	Trace amine-associated receptor 5	12.2807	Tchem	22	0.0464853	0.0487607
BRCA1		Breast cancer type 1 susceptibility protein	12.2719	Tchem	61	0.145669	0.00014684
SCAPER	Enzyme	S phase cyclin A-associated protein in the endoplasmic reticulum	12.2424	Tbio	16	0.0501253	0.0864553
GNB5		Guanine nucleotide-binding protein subunit beta-5	12.2092	Tbio	41	0.0416667	0.01078
GNB5		Guanine nucleotide-binding protein subunit beta-5	12.2092	Tbio	41	0.0416667	0.01078
CHRNB3	IC	Neuronal acetylcholine receptor subunit beta-3	12.1831	Tchem	15	0.0993506	0.0462245
ADCYAP1R1	GPCR	Pituitary adenylate cyclase-activating polypeptide type I receptor	12.1721	Tchem	46	0.0357143	0.00922226
GNG13		Guanine nucleotide-binding protein G(I)/G(S)/G(O) subunit gamma-13	12.1507	Tbio	21	0.00460829	0.147842
MAS1	GPCR	Proto-oncogene Mas	12.1235	Tchem	53	0.0238095	0.00884994
LNPEP	Enzyme	Leucyl-cystinyl aminopeptidase	12.1222	Tchem	47	0.142857	0.00264352
TRPM6	Kinase	Transient receptor potential cation channel subfamily M member 6	12.093	Tchem	64	0.0238095	0.00513865
IDUA	Enzyme	Alpha-L-iduronidase	12.0783	Tbio	55	0.0840774	0.00316433
ZNF134	TF	Zinc finger protein 134	12.0701	Tdark	7	0.025	0.648968
IHH		Indian hedgehog protein	12.0676	Tbio	104	0.0102041	0.00230273
GRAP2		GRB2-related adapter protein 2	12.0633	Tbio	29	0.398016	0.00186531
RBPJL	TF	Recombining binding protein suppressor of hairless-like protein	12.0237	Tbio	17	0.1	0.0378409
LMX1B	TF	LIM homeobox transcription factor 1-beta	12.0197	Tbio	7	1.20427	0.00535467
MUC1		Mucin-1	12.0152	Tbio	62	0.142857	0.00029046
MUC1		Mucin-1	12.0152	Tbio	62	0.142857	0.00029046
HDAC6	Epigenetic	Histone deacetylase 6	11.9835	Tclin	14	1.15906	0.00150909
HDAC6	Epigenetic	Histone deacetylase 6	11.9835	Tclin	14	1.15906	0.00150909
GRIN2B	IC	Glutamate receptor ionotropic, NMDA 2B	11.9658	Tclin	7	8.00422	0.00042857
GRIN2B	IC	Glutamate receptor ionotropic, NMDA 2B	11.9658	Tclin	7	8.00422	0.00042857
GRIN2B	IC	Glutamate receptor ionotropic, NMDA 2B	11.9658	Tclin	7	8.00422	0.00042857
GRIN2B	IC	Glutamate receptor ionotropic, NMDA 2B	11.9658	Tclin	7	8.00422	0.00042857
GPATCH2L		G patch domain-containing protein 2-like	11.9578	Tdark	1	0.0357143	4
SLC5A2	Transporter	Sodium/glucose cotransporter 2	11.9293	Tclin	102	0.0147237	0.00113418
ACRV1		Acrosomal protein SP-10	11.9188	Tbio	51	0.0714286	0.00472475
GOLIM4		Golgi integral membrane protein 4	11.9062	Tbio	37	0.0178571	0.0324199
GOLIM4		Golgi integral membrane protein 4	11.9062	Tbio	37	0.0178571	0.0324199
UST	Enzyme	Uronyl 2-sulfotransferase	11.8464	Tbio	55	0.0769231	0.00328192
EGFR	Kinase	Epidermal growth factor receptor	11.8417	Tclin	42	0.53675	9.74e-05
BACE1	Enzyme	Beta-secretase 1	11.8212	Tchem	34	0.701848	0.00036605
SLC5A7	Transporter	High affinity choline transporter 1	11.821	Tchem	54	0.112075	0.0024785
SLC5A7	Transporter	High affinity choline transporter 1	11.821	Tchem	54	0.112075	0.0024785
GBX1	TF	Homeobox protein GBX-1	11.7774	Tbio	10	0.0714286	0.086933
LZTS1		Leucine zipper putative tumor suppressor 1	11.7521	Tbio	17	0.142857	0.025024
MAFK	TF	Transcription factor MafK	11.7465	Tbio	42	0.0138889	0.026826
MAP1A		Microtubule-associated protein 1A	11.6823	Tbio	17	0.243506	0.00983706
GHR		Growth hormone receptor	11.6757	Tclin	88	0.0263158	0.00119399
SCN10A	IC	Sodium channel protein type 10 subunit alpha	11.6614	Tclin	53	0.121002	0.00156461
SRGAP3	Enzyme	SLIT-ROBO Rho GTPase-activating protein 3	11.6574	Tbio	43	0.0285714	0.0157233
HNF1B	TF	Hepatocyte nuclear factor 1-beta	11.6573	Tbio	56	0.1	0.00239003
HNF1B	TF	Hepatocyte nuclear factor 1-beta	11.6573	Tbio	56	0.1	0.00239003
BSN		Protein bassoon	11.6524	Tbio	36	0.111905	0.0070838
CD40LG		CD40 ligand	11.641	Tbio	19	2.51628	2.272e-05
TRANK1		TPR and ankyrin repeat-containing protein 1	11.6292	Tdark	5	0.142857	0.113451
AAK1	Kinase	AP2-associated protein kinase 1	11.622	Tchem	19	0.0909091	0.0311632
NTNG1		Netrin-G1	11.6092	Tbio	17	0.0488095	0.0672635
NTNG1		Netrin-G1	11.6092	Tbio	17	0.0488095	0.0672635
RPGRIP1L		Protein fantom	11.5954	Tbio	19	0.290909	0.00525241
HSPA1L		Heat shock 70 kDa protein 1-like	11.546	Tbio	19	0.139456	0.0207602
VWA7		von Willebrand factor A domain-containing protein 7	11.5242	Tdark	7	0.142857	0.0792951
STRN		Striatin	11.5161	Tbio	42	0.0357143	0.0156119
TAF1	Kinase	Transcription initiation factor TFIID subunit 1	11.465	Tchem	78	0.0334821	0.00312721
TDRKH	Epigenetic	Tudor and KH domain-containing protein	11.4051	Tdark	7	0.0833333	0.222043
RAB3A	Enzyme	Ras-related protein Rab-3A	11.4014	Tbio	18	0.308622	0.00506015
TRIM10		Tripartite motif-containing protein 10	11.3863	Tdark	9	0.00231481	0.735595
USP19	Enzyme	Ubiquitin carboxyl-terminal hydrolase 19	11.3429	Tbio	19	0.0634921	0.0499307
GRPR	GPCR	Gastrin-releasing peptide receptor	11.3058	Tchem	63	0.0407648	0.00322431
GDF5		Growth/differentiation factor 5	11.3013	Tbio	8	1.50476	0.00262695
TEF	TF	Thyrotroph embryonic factor	11.2884	Tbio	55	0.147619	0.00082103
PLD1	Enzyme	Phospholipase D1	11.2879	Tchem	33	0.124542	0.00756297
DAO	Enzyme	D-amino-acid oxidase	11.2876	Tchem	47	0.105195	0.00368338
CD80		T-lymphocyte activation antigen CD80	11.2844	Tclin	68	0.097478	0.00038927
ATP7A	Enzyme	Copper-transporting ATPase 1	11.2787	Tbio	63	0.115064	0.00077444
PLA2G3	Enzyme	Group 3 secretory phospholipase A2	11.2727	Tbio	22	0.015625	0.114241
GRIK2	IC	Glutamate receptor ionotropic, kainate 2	11.2522	Tclin	34	0.170163	0.00340557
ZCWPW1	Epigenetic	Zinc finger CW-type PWWP domain protein 1	11.238	Tdark	17	0.0104167	0.209501
APH1B	Enzyme	Gamma-secretase subunit APH-1B	11.238	Tbio	29	0.00909091	0.0637248
ASIC1	IC	Acid-sensing ion channel 1	11.2123	Tchem	96	0.0034965	0.00805087
GSTM2	Enzyme	Glutathione S-transferase Mu 2	11.1951	Tchem	22	0.270184	0.00495564
TPSG1	Enzyme	Tryptase gamma	11.1935	Tchem	21	0.0476191	0.047507
GLRA2	IC	Glycine receptor subunit alpha-2	11.1881	Tchem	37	0.146753	0.00359124
NOS1AP	Enzyme	Carboxyl-terminal PDZ ligand of neuronal nitric oxide synthase protein	11.1868	Tbio	63	0.0166667	0.00708032
KCNC1	IC	Potassium voltage-gated channel subfamily C member 1	11.1659	Tclin	25	0.261905	0.00326413
GAN		Gigaxonin	11.1626	Tbio	40	0.21336	0.0017751
CD247		T-cell surface glycoprotein CD3 zeta chain	11.1542	Tbio	56	0.0909091	0.00275443
CD247		T-cell surface glycoprotein CD3 zeta chain	11.1542	Tbio	56	0.0909091	0.00275443
SMPD3	Enzyme	Sphingomyelin phosphodiesterase 3	11.1436	Tbio	23	0.142857	0.0136746
SMPD3	Enzyme	Sphingomyelin phosphodiesterase 3	11.1436	Tbio	23	0.142857	0.0136746
SEMA4F		Semaphorin-4F	11.1313	Tbio	41	0.0139456	0.0276461
SEMA4F		Semaphorin-4F	11.1313	Tbio	41	0.0139456	0.0276461
HTR1B	GPCR	5-hydroxytryptamine receptor 1B	11.0847	Tclin	16	1.58515	0.00089155
SLC9A3	Transporter	Sodium/hydrogen exchanger 3	11.0734	Tclin	109	0.0034965	0.00164753
OPRK1	GPCR	Kappa-type opioid receptor	11.0692	Tclin	33	0.445861	0.00087396
NR4A2	NR	Nuclear receptor subfamily 4 group A member 2	11.0519	Tchem	1	16.4065	0.00242111
NLRP3		NACHT, LRR and PYD domains-containing protein 3	11.0405	Tchem	13	2.12862	0.00042021
PHEX	Enzyme	Phosphate-regulating neutral endopeptidase PHEX	11.0297	Tbio	54	0.119481	0.00131611
PHEX	Enzyme	Phosphate-regulating neutral endopeptidase PHEX	11.0297	Tbio	54	0.119481	0.00131611
NKX6-1	TF	Homeobox protein Nkx-6.1	11.027	Tbio	25	0.120181	0.0122881
TREH	Enzyme	Trehalase	11.0242	Tchem	53	0.03125	0.00723597
SLC24A1	Transporter	Sodium/potassium/calcium exchanger 1	11.008	Tbio	18	0.190476	0.0119126
SIK1	Kinase	Serine/threonine-protein kinase SIK1	10.9952	Tchem	49	0.0476191	0.00660123
SIK1	Kinase	Serine/threonine-protein kinase SIK1	10.9952	Tchem	49	0.0476191	0.00660123
GPT	Enzyme	Alanine aminotransferase 1	10.9849	Tbio	53	0.2625	5.555e-05
GPR45	GPCR	Probable G-protein coupled receptor 45	10.9779	Tbio	8	0.0909091	0.115123
ONECUT2	TF	One cut domain family member 2	10.9616	Tbio	58	0.0374126	0.00504626
KCNA1	IC	Potassium voltage-gated channel subfamily A member 1	10.9457	Tclin	105	0.0034965	0.00237321
IRAK4	Kinase	Interleukin-1 receptor-associated kinase 4	10.9337	Tchem	35	0.150794	0.00479185
CHRNA6	IC	Neuronal acetylcholine receptor subunit alpha-6	10.9285	Tchem	8	0.161039	0.0580556
DISC1		Disrupted in schizophrenia 1 protein	10.9091	Tbio	26	0.426618	0.00165188
RHO	GPCR	Rhodopsin	10.885	Tbio	40	0.559431	0.00015258
CRHR2	GPCR	Corticotropin-releasing factor receptor 2	10.8747	Tbio	52	0.0955628	0.00324955
ERN1	Kinase	Serine/threonine-protein kinase/endoribonuclease IRE1	10.8705	Tchem	22	0.388442	0.00324545
MMP8	Enzyme	Neutrophil collagenase	10.8667	Tchem	50	0.271104	0.00032988
PAX7	TF	Paired box protein Pax-7	10.8656	Tbio	59	0.1	0.0018427
CD33		Myeloid cell surface antigen CD33	10.8632	Tclin	80	0.0431548	0.00105063
TMEM212		Transmembrane protein 212	10.8528	Tdark	6	0.00460829	1.36564
IGSF9B		Protein turtle homolog B	10.8524	Tdark	9	0.0357143	0.292416
GP2		Pancreatic secretory granule membrane major glycoprotein GP2	10.8405	Tbio	83	0.0277778	0.00213339
GABBR2	GPCR	Gamma-aminobutyric acid type B receptor subunit 2	10.8379	Tclin	54	0.0204082	0.0106043
GABBR2	GPCR	Gamma-aminobutyric acid type B receptor subunit 2	10.8379	Tclin	54	0.0204082	0.0106043
IFNB1		Interferon beta	10.8358	Tbio	47	0.380899	0.00013983
JUN	TF	Transcription factor AP-1	10.8353	Tchem	12	5.28469	0.00013623
IRF5	TF	Interferon regulatory factor 5	10.8339	Tbio	97	0.0037037	0.00421869
CHRNA3	IC	Neuronal acetylcholine receptor subunit alpha-3	10.8297	Tclin	35	0.0963203	0.00918226
KNG1		Kininogen-1	10.8277	Tchem	46	0.430409	8.572e-05
SNAI1	TF	Zinc finger protein SNAI1	10.8131	Tbio	98	0.0166667	0.00045743
CST8		Cystatin-8	10.807	Tbio	66	0.0476191	0.00274495
GPR75	GPCR	Probable G-protein coupled receptor 75	10.7957	Tbio	19	0.00771104	0.180209
BAG4		BAG family molecular chaperone regulator 4	10.784	Tbio	33	0.0204082	0.0395548
FRS2		Fibroblast growth factor receptor substrate 2	10.7819	Tbio	17	0.473449	0.00386363
TNFAIP3		Tumor necrosis factor alpha-induced protein 3	10.7808	Tbio	61	0.056391	0.00313805
MGAT5	Enzyme	Alpha-1,6-mannosylglycoprotein 6-beta-N-acetylglucosaminyltransferase A	10.7805	Tbio	37	0.1	0.00721701
MGAT5	Enzyme	Alpha-1,6-mannosylglycoprotein 6-beta-N-acetylglucosaminyltransferase A	10.7805	Tbio	37	0.1	0.00721701
POLE2	Enzyme	DNA polymerase epsilon subunit 2	10.7762	Tbio	17	0.0714286	0.0524305
MTHFR	Enzyme	Methylenetetrahydrofolate reductase	10.7607	Tbio	13	3.42765	0.00020963
CSN2	Enzyme	Beta-casein	10.7496	Tbio	66	0.107143	0.00057357
SP4	TF	Transcription factor Sp4	10.748	Tbio	27	0.0476191	0.0310126
SP4	TF	Transcription factor Sp4	10.748	Tbio	27	0.0476191	0.0310126
GIP		Gastric inhibitory polypeptide	10.7477	Tchem	32	0.416757	0.00089192
RIC3		Protein RIC-3	10.7322	Tbio	9	0.273735	0.0294506
LY6G6D		Lymphocyte antigen 6 complex locus protein G6d	10.7273	Tbio	29	0.0357143	0.0315138
SLC16A8	Transporter	Monocarboxylate transporter 3	10.7141	Tbio	56	0.00396825	0.0192597
NXPH3		Neurexophilin-3	10.686	Tdark	3	0.0714286	0.784048
CYP2B6		Cytochrome P450 2B6	10.6674	Tchem	39	0.554762	0.00018723
CALCRL	GPCR	Calcitonin gene-related peptide type 1 receptor	10.6655	Tclin	73	0.00724638	0.00549191
FGG		Fibrinogen gamma chain	10.6629	Tbio	50	0.0476191	0.00622014
SLC20A2	Transporter	Sodium-dependent phosphate transporter 2	10.658	Tbio	53	0.05	0.00538275
P2RX3	IC	P2X purinoceptor 3	10.6306	Tchem	75	0.0413325	0.00216381
ABO	Enzyme	Histo-blood group ABO system transferase	10.6204	Tbio	59	0.142857	0.00045035
SAG		S-arrestin	10.615	Tbio	20	1.36735	0.00044383
SAG		S-arrestin	10.615	Tbio	20	1.36735	0.00044383
CD28		T-cell-specific surface glycoprotein CD28	10.608	Tbio	53	0.187537	0.00051946
CHRNA4	IC	Neuronal acetylcholine receptor subunit alpha-4	10.5993	Tclin	10	1.10299	0.00260286
WDTC1		WD and tetratricopeptide repeats protein 1	10.5982	Tbio	19	2.31123	4.184e-05
TLR6		Toll-like receptor 6	10.5938	Tbio	46	0.177842	0.00137513
KLF9	TF	Krueppel-like factor 9	10.5907	Tbio	46	0.0476191	0.00873666
ADGRB1	GPCR	Adhesion G protein-coupled receptor B1	10.5879	Tbio	18	0.142857	0.0244754
SSTR1	GPCR	Somatostatin receptor type 1	10.583	Tclin	101	0.00478469	0.00313786
ETV3	TF	ETS translocation variant 3	10.5825	Tbio	76	0.0714286	0.00060251
HLA-DRB1		HLA class II histocompatibility antigen, DRB1-9 beta chain	10.5736	Tbio	61	0.037419	0.00375288
HLA-DRB1		HLA class II histocompatibility antigen, DRB1-4 beta chain	10.5736	Tbio	72	0.037419	0.00375288
HLA-DRB1		HLA class II histocompatibility antigen, DRB1-16 beta chain	10.5736	Tbio	71	0.037419	0.00375288
HLA-DRB1		HLA class II histocompatibility antigen, DRB1-3 chain	10.5736	Tbio	65	0.037419	0.00375288
HLA-DRB1		HLA class II histocompatibility antigen, DRB1-12 beta chain	10.5736	Tbio	60	0.037419	0.00375288
HLA-DRB1		HLA class II histocompatibility antigen, DRB1-13 beta chain	10.5736	Tbio	68	0.037419	0.00375288
HLA-DRB1		HLA class II histocompatibility antigen, DRB1-8 beta chain	10.5736	Tbio	69	0.037419	0.00375288
HLA-DRB1		HLA class II histocompatibility antigen, DRB1-11 beta chain	10.5736	Tbio	66	0.037419	0.00375288
HLA-DRB1		HLA class II histocompatibility antigen, DRB1-15 beta chain	10.5736	Tbio	62	0.037419	0.00375288
HLA-DRB1		HLA class II histocompatibility antigen, DRB1-15 beta chain	10.5736	Tbio	62	0.037419	0.00375288
HLA-DRB1		HLA class II histocompatibility antigen, DRB1-1 beta chain	10.5736	Tchem	64	0.037419	0.00375288
HLA-DRB1		HLA class II histocompatibility antigen, DRB1-14 beta chain	10.5736	Tbio	63	0.037419	0.00375288
HLA-DRB1		HLA class II histocompatibility antigen, DRB1-10 beta chain	10.5736	Tbio	67	0.037419	0.00375288
IRX5	TF	Iroquois-class homeodomain protein IRX-5	10.5736	Tbio	45	0.191036	0.00134293
GSTM1	Enzyme	Glutathione S-transferase Mu 1	10.5731	Tbio	13	2.03032	0.00042394
PGR	NR	Progesterone receptor	10.5731	Tclin	83	0.0476191	0.00011103
CYP2D6	Enzyme	Cytochrome P450 2D6	10.5618	Tclin	7	9.88214	0.00028482
ADGRG3	GPCR	Adhesion G protein-coupled receptor G3	10.5551	Tchem	26	0.00446429	0.129925
OVOL1	TF	Putative transcription factor Ovo-like 1	10.5531	Tbio	23	0.0178571	0.0796439
OVOL1	TF	Putative transcription factor Ovo-like 1	10.5531	Tbio	23	0.0178571	0.0796439
ZKSCAN3	TF	Zinc finger protein with KRAB and SCAN domains 3	10.5478	Tbio	11	0.0625	0.105566
HEYL	TF	Hairy/enhancer-of-split related with YRPW motif-like protein	10.5449	Tbio	30	0.142857	0.00882284
ITIH4		Inter-alpha-trypsin inhibitor heavy chain H4	10.5449	Tbio	48	0.27828	0.00040286
ATP12A	Transporter	Potassium-transporting ATPase alpha chain 2	10.5424	Tchem	53	0.232321	0.00013675
MLN		Promotilin	10.5378	Tbio	69	0.0833333	0.00089433
GABRB2	IC	Gamma-aminobutyric acid receptor subunit beta-2	10.5292	Tclin	47	0.00280112	0.0266019
TIMP2	Enzyme	Metalloproteinase inhibitor 2	10.5282	Tbio	46	0.236218	0.00074145
TAAR2	GPCR	Trace amine-associated receptor 2	10.5151	Tbio	32	0.0187075	0.0485347
CRTC1		CREB-regulated transcription coactivator 1	10.5084	Tbio	38	0.0436508	0.0146794
SCN9A	IC	Sodium channel protein type 9 subunit alpha	10.4915	Tclin	30	0.249981	0.00226705
SCN9A	IC	Sodium channel protein type 9 subunit alpha	10.4915	Tclin	30	0.249981	0.00226705
SCN9A	IC	Sodium channel protein type 9 subunit alpha	10.4915	Tclin	30	0.249981	0.00226705
SCN9A	IC	Sodium channel protein type 9 subunit alpha	10.4915	Tclin	30	0.249981	0.00226705
SOCS3		Suppressor of cytokine signaling 3	10.4888	Tbio	75	0.0706192	0.00082008
WNT8B		Protein Wnt-8b	10.4867	Tbio	43	0.0139456	0.0248003
ST8SIA4	Enzyme	CMP-N-acetylneuraminate-poly-alpha-2,8-sialyltransferase	10.4766	Tbio	45	0.0714286	0.00575428
DRD1	GPCR	D(1A) dopamine receptor	10.4758	Tclin	4	18.9201	0.0005535
DRD1	GPCR	D(1A) dopamine receptor	10.4758	Tclin	4	18.9201	0.0005535
DRD1	GPCR	D(1A) dopamine receptor	10.4758	Tclin	4	18.9201	0.0005535
DRD1	GPCR	D(1A) dopamine receptor	10.4758	Tclin	4	18.9201	0.0005535
DRD1	GPCR	D(1A) dopamine receptor	10.4758	Tclin	4	18.9201	0.0005535
DRD1	GPCR	D(1A) dopamine receptor	10.4758	Tclin	4	18.9201	0.0005535
DRD1	GPCR	D(1A) dopamine receptor	10.4758	Tclin	4	18.9201	0.0005535
DRD1	GPCR	D(1A) dopamine receptor	10.4758	Tclin	4	18.9201	0.0005535
DRD1	GPCR	D(1A) dopamine receptor	10.4758	Tclin	4	18.9201	0.0005535
DRD1	GPCR	D(1A) dopamine receptor	10.4758	Tclin	4	18.9201	0.0005535
DRD1	GPCR	D(1A) dopamine receptor	10.4758	Tclin	4	18.9201	0.0005535
DRD1	GPCR	D(1A) dopamine receptor	10.4758	Tclin	4	18.9201	0.0005535
DRD1	GPCR	D(1A) dopamine receptor	10.4758	Tclin	4	18.9201	0.0005535
DRD1	GPCR	D(1A) dopamine receptor	10.4758	Tclin	4	18.9201	0.0005535
DRD1	GPCR	D(1A) dopamine receptor	10.4758	Tclin	4	18.9201	0.0005535
DRD1	GPCR	D(1A) dopamine receptor	10.4758	Tclin	4	18.9201	0.0005535
DRD1	GPCR	D(1A) dopamine receptor	10.4758	Tclin	4	18.9201	0.0005535
DRD1	GPCR	D(1A) dopamine receptor	10.4758	Tclin	4	18.9201	0.0005535
SLC6A5	Transporter	Sodium- and chloride-dependent glycine transporter 2	10.4726	Tchem	52	0.0555556	0.00491865
ITGAX		Integrin alpha-X	10.4591	Tbio	86	0.0357143	0.00064197
IL7R		Interleukin-7 receptor subunit alpha	10.4353	Tbio	79	0.0357143	0.00182378
CHRM2	GPCR	Muscarinic acetylcholine receptor M2	10.4292	Tclin	36	0.267857	0.0018907
CHRM2	GPCR	Muscarinic acetylcholine receptor M2	10.4292	Tclin	36	0.267857	0.0018907
CHRM2	GPCR	Muscarinic acetylcholine receptor M2	10.4292	Tclin	36	0.267857	0.0018907
CHRM2	GPCR	Muscarinic acetylcholine receptor M2	10.4292	Tclin	36	0.267857	0.0018907
CD5		T-cell surface glycoprotein CD5	10.4285	Tbio	58	0.160714	0.00043341
RFX1	TF	MHC class II regulatory factor RFX1	10.4276	Tbio	59	0.0714286	0.0029798
RUNX2	TF	Runt-related transcription factor 2	10.4266	Tbio	97	0.0178571	0.00035641
KCNH1	IC	Potassium voltage-gated channel subfamily H member 1	10.4196	Tclin	58	0.107143	0.00131465
CSN3	Enzyme	Kappa-casein	10.3798	Tbio	53	0.174483	0.000808
HRH3	GPCR	Histamine H3 receptor	10.3746	Tclin	13	1.14354	0.00180244
PDE1B	Enzyme	Calcium/calmodulin-dependent 3',5'-cyclic nucleotide phosphodiesterase 1B	10.3524	Tclin	20	0.0805195	0.0300117
PTGDR	GPCR	Prostaglandin D2 receptor	10.352	Tclin	73	0.0476191	0.00162729
KCNC3	IC	Potassium voltage-gated channel subfamily C member 3	10.35	Tclin	45	0.0185185	0.0162926
HTR6	GPCR	5-hydroxytryptamine receptor 6	10.337	Tchem	26	0.0805996	0.0193716
HNF4A	NR	Hepatocyte nuclear factor 4-alpha	10.33	Tchem	46	0.25377	0.0006036
KCNJ6	IC	G protein-activated inward rectifier potassium channel 2	10.3283	Tchem	9	1.02613	0.00501806
PTGER1	GPCR	Prostaglandin E2 receptor EP1 subtype	10.3274	Tclin	39	0.178467	0.00206493
RDH5	Enzyme	11-cis retinol dehydrogenase	10.3268	Tbio	58	0.00396825	0.0153372
NEUROG1	TF	Neurogenin-1	10.3223	Tbio	46	0.0674603	0.00695422
MPP2		MAGUK p55 subfamily member 2	10.3171	Tbio	17	0.0483324	0.0680999
TYR	Enzyme	Tyrosinase	10.3144	Tclin	15	4.39542	7.229e-05
MTM1	Enzyme	Myotubularin	10.3053	Tbio	56	0.111111	0.00194437
MTM1	Enzyme	Myotubularin	10.3053	Tbio	56	0.111111	0.00194437
CACNA1B	IC	Voltage-dependent N-type calcium channel subunit alpha-1B	10.3043	Tclin	64	0.0589236	0.00253792
SLC30A10	Transporter	Zinc transporter 10	10.3035	Tbio	9	0.727941	0.00699767
DYNC1I1		Cytoplasmic dynein 1 intermediate chain 1	10.2809	Tbio	20	0.0147059	0.134781
NOD2		Nucleotide-binding oligomerization domain-containing protein 2	10.2581	Tclin	33	0.632301	0.00070751
DLG4		Disks large homolog 4	10.254	Tchem	18	1.34955	0.00079421
BMPR2	Kinase	Bone morphogenetic protein receptor type-2	10.2462	Tchem	68	0.0642857	0.00191079
TACR1	GPCR	Substance-P receptor	10.2455	Tclin	36	0.399899	0.00074286
CYLD	Enzyme	Ubiquitin carboxyl-terminal hydrolase CYLD	10.2382	Tbio	57	0.120363	0.00108371
CASS4		Cas scaffolding protein family member 4	10.2314	Tbio	55	0.0196078	0.0116441
BTNL2		Butyrophilin-like protein 2	10.2266	Tbio	53	0.0902564	0.00333193
ADRA2C	GPCR	Alpha-2C adrenergic receptor	10.2094	Tclin	30	0.407957	0.00110399
NMBR	GPCR	Neuromedin-B receptor	10.2055	Tchem	53	0.012987	0.0142905
BMP3		Bone morphogenetic protein 3	10.2053	Tbio	55	0.0285714	0.00762549
DAPK2	Kinase	Death-associated protein kinase 2	10.2035	Tchem	29	0.0357143	0.0316272
HIPK2	Kinase	Homeodomain-interacting protein kinase 2	10.2034	Tchem	32	0.135714	0.00813069
EPM2A	Enzyme	Laforin	10.1859	Tbio	38	0.116883	0.00625845
EPM2A		Laforin, isoform 9	10.1859	Tbio	37	0.116883	0.00625845
EPM2A		Laforin, isoform 9	10.1859	Tbio	37	0.116883	0.00625845
WNT4		Protein Wnt-4	10.1798	Tbio	73	0.0343537	0.00374656
GH2		Growth hormone variant	10.1772	Tbio	85	0.0357143	0.00081585
LYZ	Enzyme	Lysozyme C	10.1482	Tbio	54	0.15	0.00100348
LYZ	Enzyme	Lysozyme C	10.1482	Tbio	54	0.15	0.00100348
IL22		Interleukin-22	10.1438	Tbio	96	0.0166667	0.0031551
PRLR		Prolactin receptor	10.1425	Tbio	47	0.142857	0.00161333
GIPR	GPCR	Gastric inhibitory polypeptide receptor	10.1395	Tchem	46	0.0277778	0.0138305
OPRD1	GPCR	Delta-type opioid receptor	10.1393	Tclin	34	0.362086	0.001182
KLHL1		Kelch-like protein 1	10.1371	Tbio	18	0.0285714	0.0856793
AOC2	Enzyme	Retina-specific copper amine oxidase	10.1348	Tchem	43	0.107143	0.00481721
ABCC6	Transporter	Multidrug resistance-associated protein 6	10.1302	Tbio	58	0.0476191	0.00352081
MC1R	GPCR	Melanocyte-stimulating hormone receptor	10.1252	Tclin	23	0.829455	0.00111355
MC1R	GPCR	Melanocyte-stimulating hormone receptor	10.1252	Tclin	23	0.829455	0.00111355
CYP2A13		Cytochrome P450 2A13	10.1228	Tbio	48	0.052381	0.00666117
SSX1		Protein SSX1	10.1179	Tbio	47	0.0476191	0.00861879
FURIN	Enzyme	Furin	10.1088	Tchem	48	0.209707	0.00075734
ZNF771	TF	Zinc finger protein 771	10.0826	Tdark	3	0.0147059	2.22222
GPR63	GPCR	Probable G-protein coupled receptor 63	10.0819	Tchem	15	0.00324675	0.417349
NEK1	Kinase	Serine/threonine-protein kinase Nek1	10.0765	Tchem	38	0.0285714	0.02
SLC6A4	Transporter	Sodium-dependent serotonin transporter	10.0755	Tclin	9	7.4062	0.00021567
AKT2	Kinase	RAC-beta serine/threonine-protein kinase	10.0731	Tchem	73	0.0444444	0.00224767
OPRL1	GPCR	Nociceptin receptor	10.0704	Tchem	21	1.10693	0.00075372
MAPK8	Kinase	Mitogen-activated protein kinase 8	10.0689	Tchem	7	9.99686	0.00013952
BDKRB1	GPCR	B1 bradykinin receptor	10.0612	Tchem	64	0.00793651	0.00970298
EVC		Ellis-van Creveld syndrome protein	10.0533	Tbio	69	0.012987	0.00582859
ITGB2		Integrin beta-2	10.0527	Tclin	80	0.0333333	0.00237551
ALK	Kinase	ALK tyrosine kinase receptor	10.0456	Tclin	57	0.166667	0.00032051
CNNM2		Metal transporter CNNM2	10.0448	Tbio	20	0.0476191	0.0482952
ST3GAL2	Enzyme	CMP-N-acetylneuraminate-beta-galactosamide-alpha-2,3-sialyltransferase 2	10.0209	Tbio	15	0.142857	0.0288627
KCNN3	IC	Small conductance calcium-activated potassium channel protein 3	10.0152	Tchem	20	0.428571	0.00334763
KCNN3	IC	Small conductance calcium-activated potassium channel protein 3	10.0152	Tchem	20	0.428571	0.00334763
HRH2	GPCR	Histamine H2 receptor	10.013	Tclin	33	0.661977	0.00061164
GRIN2C	IC	Glutamate receptor ionotropic, NMDA 2C	10.0108	Tclin	15	0.35119	0.00588631
GRIN2C	IC	Glutamate receptor ionotropic, NMDA 2C	10.0108	Tclin	15	0.35119	0.00588631
GRIN2C	IC	Glutamate receptor ionotropic, NMDA 2C	10.0108	Tclin	15	0.35119	0.00588631
GRIN2C	IC	Glutamate receptor ionotropic, NMDA 2C	10.0108	Tclin	15	0.35119	0.00588631
FRY		Protein furry homolog	10.0105	Tdark	75	0.0714286	0.00065636
CALB1		Calbindin	9.97871	Tbio	7	5.05464	0.00045244
HYDIN		Hydrocephalus-inducing protein homolog	9.95632	Tbio	30	0.0238095	0.0528093
FANCC		Fanconi anemia group C protein	9.95517	Tbio	47	0.0714286	0.00491734
CAMK2A	Kinase	Calcium/calmodulin-dependent protein kinase type II subunit alpha	9.94889	Tchem	28	0.126984	0.0119621
PLA2G6	Enzyme	85/88 kDa calcium-independent phospholipase A2	9.94492	Tchem	7	2.12976	0.00258089
SHH		Sonic hedgehog protein	9.9416	Tchem	10	4.27172	0.00033539
RARB	NR	Retinoic acid receptor beta	9.94049	Tclin	54	0.0909091	0.00294192
RARB	NR	Retinoic acid receptor beta	9.94049	Tclin	54	0.0909091	0.00294192
GHSR	GPCR	Growth hormone secretagogue receptor type 1	9.93899	Tclin	19	0.638558	0.0018607
GPR37L1	GPCR	G-protein coupled receptor 37-like 1	9.92443	Tbio	10	0.0606061	0.117483
EPAS1		Endothelial PAS domain-containing protein 1	9.90404	Tchem	54	0.0553221	0.00460751
EPAS1		Endothelial PAS domain-containing protein 1	9.90404	Tchem	54	0.0553221	0.00460751
OXT		Oxytocin-neurophysin 1	9.90063	Tbio	29	1.01	6.195e-05
APOA2		Apolipoprotein A-II	9.89895	Tbio	72	0.062963	0.00133324
MEF2D	TF	Myocyte-specific enhancer factor 2D	9.89767	Tbio	6	1.24514	0.008552
GPRIN2		G protein-regulated inducer of neurite outgrowth 2	9.89747	Tbio	19	0.00280112	0.202569
NRL	TF	Neural retina-specific leucine zipper protein	9.894	Tbio	55	0.0714286	0.00331865
DMD		Dystrophin	9.87782	Tclin	69	0.0972222	0.00029078
RBP3	Enzyme	Retinol-binding protein 3	9.86514	Tbio	105	0.00869565	0.00227215
PAX2	TF	Paired box protein Pax-2	9.86375	Tbio	38	0.193939	0.00184914
GNB3		Guanine nucleotide-binding protein G(I)/G(S)/G(T) subunit beta-3	9.85336	Tbio	77	0.00584795	0.0043523
ATP2B2	Transporter	Plasma membrane calcium-transporting ATPase 2	9.85114	Tbio	41	0.0714286	0.00724828
ATP2B2	Transporter	Plasma membrane calcium-transporting ATPase 2	9.85114	Tbio	41	0.0714286	0.00724828
AMT	Enzyme	Aminomethyltransferase, mitochondrial	9.84567	Tbio	30	0.142857	0.00621086
GRM6	GPCR	Metabotropic glutamate receptor 6	9.84168	Tchem	44	0.0546379	0.00909149
GRM6	GPCR	Metabotropic glutamate receptor 6	9.84168	Tchem	44	0.0546379	0.00909149
SAGE1		Sarcoma antigen 1	9.83777	Tdark	72	0.0714286	0.00093726
MAP3K10	Kinase	Mitogen-activated protein kinase kinase kinase 10	9.82302	Tchem	18	0.0494048	0.0562976
GRK1	Kinase	Rhodopsin kinase	9.82137	Tchem	45	0.0442177	0.00931246
FOXP3	TF	Forkhead box protein P3	9.81799	Tbio	47	0.345902	0.00020363
GYPE		Glycophorin-E	9.81341	Tdark	3	15.6049	0.00151836
CRY2		Cryptochrome-2	9.8096	Tbio	56	0.0970238	0.00269908
CRY2		Cryptochrome-2	9.8096	Tbio	56	0.0970238	0.00269908
RAB3D	Enzyme	Ras-related protein Rab-3D	9.80849	Tbio	64	0.0619048	0.00250068
GPR50	GPCR	Melatonin-related receptor	9.80398	Tbio	54	0.0113875	0.0139244
GPR50	GPCR	Melatonin-related receptor	9.80398	Tbio	54	0.0113875	0.0139244
POU3F3	TF	POU domain, class 3, transcription factor 3	9.80174	Tbio	18	0.285714	0.00618015
POU3F3	TF	POU domain, class 3, transcription factor 3	9.80174	Tbio	18	0.285714	0.00618015
BAX		Apoptosis regulator BAX	9.77802	Tchem	18	0.644256	0.00204345
MAPK4	Kinase	Mitogen-activated protein kinase 4	9.76974	Tbio	35	0.015873	0.041562
SIRT6	Epigenetic	NAD-dependent protein deacetylase sirtuin-6	9.76741	Tchem	25	0.437487	0.00185315
LHX6	TF	LIM/homeobox protein Lhx6	9.75296	Tbio	21	0.084127	0.0258223
PTGER3	GPCR	Prostaglandin E2 receptor EP3 subtype	9.73941	Tclin	83	0.03125	0.00155764
RBMS3		RNA-binding motif, single-stranded-interacting protein 3	9.73552	Tbio	15	0.0357143	0.100558
PSPN		Persephin	9.72602	Tbio	6	0.354473	0.0360819
SEMA6C		Semaphorin-6C	9.72429	Tbio	98	0.0139456	0.00319134
PER1		Period circadian protein homolog 1	9.71872	Tbio	29	0.0714286	0.0138951
P2RY6	GPCR	P2Y purinoceptor 6	9.71653	Tchem	18	0.214286	0.00949312
SSTR4	GPCR	Somatostatin receptor type 4	9.70674	Tclin	78	0.00478469	0.00416432
GPR12	GPCR	G-protein coupled receptor 12	9.7005	Tbio	27	0.0183983	0.0667742
GPR12	GPCR	G-protein coupled receptor 12	9.7005	Tbio	27	0.0183983	0.0667742
OTUD7B		OTU domain-containing protein 7B	9.69478	Tbio	51	0.00460829	0.0216914
SCARA3		Scavenger receptor class A member 3	9.68914	Tbio	27	0.142857	0.00826861
F7	Enzyme	Coagulation factor VII	9.68835	Tchem	108	0.0107527	0.00028247
SLCO1A2	Transporter	Solute carrier organic anion transporter family member 1A2	9.68624	Tchem	83	0.0215608	0.00265661
ELL	Enzyme	RNA polymerase II elongation factor ELL	9.68381	Tbio	31	0.190476	0.00336543
NOX4	Enzyme	NADPH oxidase 4	9.68377	Tchem	38	0.283688	0.00114589
EFNA3		Ephrin-A3	9.68036	Tbio	29	0.0714286	0.0171737
SV2B		Synaptic vesicle glycoprotein 2B	9.67575	Tbio	29	0.0277778	0.0408253
STXBP1		Syntaxin-binding protein 1	9.67398	Tbio	26	0.208333	0.00423336
PDE7B	Enzyme	cAMP-specific 3',5'-cyclic phosphodiesterase 7B	9.66725	Tclin	12	0.0952381	0.0663472
TRPV5	IC	Transient receptor potential cation channel subfamily V member 5	9.66464	Tchem	97	0.0034965	0.00701642
UBQLN2		Ubiquilin-2	9.65949	Tbio	34	0.0881614	0.0104237
B3GALT1	Enzyme	Beta-1,3-galactosyltransferase 1	9.65809	Tbio	9	0.0476191	0.186569
MMP2	Enzyme	72 kDa type IV collagenase	9.6566	Tchem	52	0.253922	0.00014308
ADCY10	Enzyme	Adenylate cyclase type 10	9.65194	Tchem	87	0.0301587	0.00111357
AGTR2	GPCR	Type-2 angiotensin II receptor	9.62686	Tchem	32	0.687304	0.00064305
SLC2A4	Transporter	Solute carrier family 2, facilitated glucose transporter member 4	9.62672	Tbio	70	0.0892024	0.00043859
SLC2A4	Transporter	Solute carrier family 2, facilitated glucose transporter member 4	9.62672	Tbio	70	0.0892024	0.00043859
ATG10		Ubiquitin-like-conjugating enzyme ATG10	9.62363	Tbio	19	0.091342	0.0308662
CDON		Cell adhesion molecule-related/down-regulated by oncogenes	9.61428	Tbio	65	0.0666667	0.00215307
CDR1		Cerebellar degeneration-related antigen 1	9.61222	Tbio	69	0.0454546	0.00255075
NEUROG3	TF	Neurogenin-3	9.60588	Tbio	75	0.0178571	0.00367513
LIPE	Enzyme	Hormone-sensitive lipase	9.60565	Tchem	61	0.1	0.00159068
TLR1		Toll-like receptor 1	9.60556	Tbio	44	0.23944	0.00100796
POLI	Enzyme	DNA polymerase iota	9.60437	Tchem	58	0.142857	0.0007183
PRX		Periaxin	9.60054	Tbio	15	0.194444	0.0205214
RLBP1		Retinaldehyde-binding protein 1	9.5977	Tbio	35	0.125	0.00661911
NME5	Kinase	Nucleoside diphosphate kinase homolog 5	9.59568	Tbio	21	0.00952381	0.141525
SCN5A	IC	Sodium channel protein type 5 subunit alpha	9.5833	Tclin	92	0.0243298	0.00065533
UBE3B	Enzyme	Ubiquitin-protein ligase E3B	9.57883	Tbio	43	0.0833333	0.00526106
COLQ	Enzyme	Acetylcholinesterase collagenic tail peptide	9.57057	Tbio	44	0.0185185	0.0172885
COLQ	Enzyme	Acetylcholinesterase collagenic tail peptide	9.57057	Tbio	44	0.0185185	0.0172885
DGKQ	Kinase	Diacylglycerol kinase theta	9.56856	Tbio	11	0.297241	0.0256041
LBP		Lipopolysaccharide-binding protein	9.56846	Tbio	29	0.272228	0.00228393
CHRM4	GPCR	Muscarinic acetylcholine receptor M4	9.56502	Tclin	33	0.0714286	0.0120638
CNTLN		Centlein	9.56392	Tbio	47	0.0714286	0.00510039
SMR3A		Submaxillary gland androgen-regulated protein 3A	9.55439	Tbio	19	0.0357143	0.0842302
ACE	Enzyme	Angiotensin-converting enzyme	9.54244	Tclin	15	5.32836	2.834e-05
LALBA	Enzyme	Alpha-lactalbumin	9.53564	Tbio	82	0.0476191	0.00055583
RAB40AL		Ras-related protein Rab-40A-like	9.53168	Tbio	30	0.078869	0.0128085
PTPRJ	Enzyme	Receptor-type tyrosine-protein phosphatase eta	9.52914	Tbio	36	0.0714286	0.00998711
PTPRJ	Enzyme	Receptor-type tyrosine-protein phosphatase eta	9.52914	Tbio	36	0.0714286	0.00998711
ENTPD3	Enzyme	Ectonucleoside triphosphate diphosphohydrolase 3	9.52671	Tbio	52	0.00952381	0.0185918
IL7		Interleukin-7	9.52123	Tbio	72	0.0748557	0.00089292
DUSP26	Enzyme	Dual specificity protein phosphatase 26	9.51716	Tbio	22	0.39418	0.0029305
KDM8	Epigenetic	Bifunctional peptidase and arginyl-hydroxylase JMJD5	9.50889	Tbio	18	0.157576	0.0180993
DENND4A		C-myc promoter-binding protein	9.5027	Tbio	4	0.0714286	0.48
DLGAP1		Disks large-associated protein 1	9.49512	Tbio	48	0.00367647	0.0242683
DMWD		Dystrophia myotonica WD repeat-containing protein	9.49342	Tbio	55	0.00793651	0.017331
SLC6A13	Transporter	Sodium- and chloride-dependent GABA transporter 2	9.49107	Tchem	23	0.337783	0.00343754
HTR4	GPCR	5-hydroxytryptamine receptor 4	9.48973	Tclin	44	0.0285714	0.0152726
HTR4	GPCR	5-hydroxytryptamine receptor 4	9.48973	Tclin	44	0.0285714	0.0152726
LAG3		Lymphocyte activation gene 3 protein	9.48815	Tbio	18	0.619481	0.00267873
DRD4	GPCR	D(4) dopamine receptor	9.48543	Tchem	6	15.598	0.00047256
GRIK5	IC	Glutamate receptor ionotropic, kainate 5	9.48084	Tclin	62	0.0238095	0.00617714
GRIK5	IC	Glutamate receptor ionotropic, kainate 5	9.48084	Tclin	62	0.0238095	0.00617714
TNFRSF13B		Tumor necrosis factor receptor superfamily member 13B	9.47747	Tbio	59	0.0357143	0.00443808
TBC1D17		TBC1 domain family member 17	9.47668	Tdark	6	0.0204082	0.773481
CD4		T-cell surface glycoprotein CD4	9.46227	Tclin	17	4.13862	1.541e-05
ELAVL3		ELAV-like protein 3	9.45408	Tbio	18	0.482358	0.00313291
ELAVL3		ELAV-like protein 3	9.45408	Tbio	18	0.482358	0.00313291
POU2F3	TF	POU domain, class 2, transcription factor 3	9.45087	Tbio	49	0.119048	0.00292816
POU2F3	TF	POU domain, class 2, transcription factor 3	9.45087	Tbio	49	0.119048	0.00292816
GJA8		Gap junction alpha-8 protein	9.44823	Tbio	48	0.146825	0.00138739
SSTR3	GPCR	Somatostatin receptor type 3	9.42515	Tclin	79	0.00478469	0.00379402
KDM6B	Epigenetic	Lysine-specific demethylase 6B	9.42081	Tchem	31	0.178571	0.00484832
KDM6B	Epigenetic	Lysine-specific demethylase 6B	9.42081	Tchem	31	0.178571	0.00484832
NKX2-5	TF	Homeobox protein Nkx-2.5	9.4201	Tbio	88	0.0238095	0.00147966
BRS3	GPCR	Bombesin receptor subtype-3	9.41967	Tchem	70	0.012987	0.00563582
FOSL2	TF	Fos-related antigen 2	9.40473	Tbio	23	0.219048	0.006377
FOSL2	TF	Fos-related antigen 2	9.40473	Tbio	23	0.219048	0.006377
PSD		PH and SEC7 domain-containing protein 1	9.40423	Tbio	53	0.0357143	0.00686193
WNT3		Proto-oncogene Wnt-3	9.39815	Tchem	51	0.0408636	0.00774336
DRD3	GPCR	D(3) dopamine receptor	9.3979	Tclin	4	18.0517	0.00058433
DRD3	GPCR	D(3) dopamine receptor	9.3979	Tclin	4	18.0517	0.00058433
NOD1		Nucleotide-binding oligomerization domain-containing protein 1	9.39529	Tchem	97	0.0128205	0.00337321
MID2	Enzyme	Probable E3 ubiquitin-protein ligase MID2	9.39451	Tbio	33	0.194444	0.00306213
CTLA4		Cytotoxic T-lymphocyte protein 4	9.39242	Tclin	46	0.401823	0.00017405
CEND1		Cell cycle exit and neuronal differentiation protein 1	9.36705	Tbio	17	0.0714286	0.0516796
MAP3K13	Kinase	Mitogen-activated protein kinase kinase kinase 13	9.3667	Tchem	10	0.685811	0.00984439
SP1	TF	Transcription factor Sp1	9.36318	Tbio	33	0.389652	0.00093438
SLC6A7	Transporter	Sodium-dependent proline transporter	9.36283	Tchem	49	0.142857	0.00155851
SLC6A7	Transporter	Sodium-dependent proline transporter	9.36283	Tchem	49	0.142857	0.00155851
AIRE	TF; Epigenetic	Autoimmune regulator	9.35711	Tbio	52	0.150072	0.00109835
GRIK4	IC	Glutamate receptor ionotropic, kainate 4	9.3521	Tclin	61	0.0266106	0.00569725
TACR3	GPCR	Neuromedin-K receptor	9.34109	Tchem	24	0.319264	0.00322406
TSHZ2		Teashirt homolog 2	9.33206	Tbio	18	0.00460829	0.226067
TSHZ2		Teashirt homolog 2	9.33206	Tbio	18	0.00460829	0.226067
RS1		Retinoschisin	9.33197	Tbio	50	0.0434783	0.0072599
IRGC	Enzyme	Interferon-inducible GTPase 5	9.33131	Tbio	25	0.422078	0.00185422
SYN1		Synapsin-1	9.32501	Tbio	18	0.981157	0.00119806
TG		Thyroglobulin	9.31667	Tbio	58	0.161111	0.00012413
GHRH		Somatoliberin	9.31617	Tbio	48	0.249792	0.00041525
SLC17A7	Transporter	Vesicular glutamate transporter 1	9.30367	Tbio	8	2.10439	0.0025012
PAK4	Kinase	Serine/threonine-protein kinase PAK 4	9.29669	Tchem	40	0.104001	0.00577994
B4GALNT1	Enzyme	Beta-1,4 N-acetylgalactosaminyltransferase 1	9.28985	Tbio	16	0.255411	0.0129678
GCGR	GPCR	Glucagon receptor	9.28838	Tclin	64	0.0261538	0.00450775
TPO	Enzyme	Thyroid peroxidase	9.28326	Tclin	63	0.0899471	0.0016197
IL10		Interleukin-10	9.27518	Tbio	15	3.1928	7.359e-05
SNN		Stannin	9.26082	Tdark	50	0.0714286	0.00425238
MDM2	Enzyme	E3 ubiquitin-protein ligase Mdm2	9.25312	Tchem	50	0.252778	0.00036068
TTPA		Alpha-tocopherol transfer protein	9.25203	Tchem	39	0.502961	0.0005459
AKR1C3	Enzyme	Aldo-keto reductase family 1 member C3	9.24197	Tchem	88	0.0178571	0.00230684
DNASE1L2	Enzyme	Deoxyribonuclease-1-like 2	9.23771	Tbio	45	0.015873	0.021159
ATP2B3	Transporter	Plasma membrane calcium-transporting ATPase 3	9.23519	Tbio	6	2.24844	0.00284831
PDE1C	Enzyme	Calcium/calmodulin-dependent 3',5'-cyclic nucleotide phosphodiesterase 1C	9.22641	Tclin	35	0.025641	0.0263172
AVP		Vasopressin-neurophysin 2-copeptin	9.22092	Tbio	28	1.13938	0.0001163
SOCS7		Suppressor of cytokine signaling 7	9.21505	Tbio	45	0.0291667	0.0133916
B4GALT1	Enzyme	Beta-1,4-galactosyltransferase 1	9.2129	Tbio	38	0.1	0.00666829
HCN2	IC	Potassium/sodium hyperpolarization-activated cyclic nucleotide-gated channel 2	9.21272	Tclin	33	0.025641	0.0314591
KCNJ1	IC	ATP-sensitive inward rectifier potassium channel 1	9.21169	Tchem	102	0.0034965	0.00310316
CACNA1A	IC	Voltage-dependent P/Q-type calcium channel subunit alpha-1A	9.19654	Tchem	33	0.623195	0.00078984
FBXO41		F-box only protein 41	9.18506	Tdark	1	0.457143	0.197585
DNAAF1		Dynein assembly factor 1, axonemal	9.17343	Tbio	22	0.214286	0.00785268
KCND3	IC	Potassium voltage-gated channel subfamily D member 3	9.14802	Tclin	51	0.0714286	0.00426758
WNT6		Protein Wnt-6	9.14716	Tbio	51	0.0139456	0.0148643
HTR1A	GPCR	5-hydroxytryptamine receptor 1A	9.14412	Tclin	8	9.22085	0.00019966
TUBB4A		Tubulin beta-4A chain	9.14075	Tclin	39	0.290476	0.00101981
OCM2		Putative oncomodulin-2	9.13761	Tdark	47	0.0476191	0.00886035
CD3E		T-cell surface glycoprotein CD3 epsilon chain	9.13518	Tclin	47	0.0714286	0.00541492
NTN1		Netrin-1	9.13158	Tbio	27	0.390173	0.00200811
SLC6A6	Transporter	Sodium- and chloride-dependent taurine transporter	9.11749	Tbio	62	0.042328	0.00323986
SORCS3		VPS10 domain-containing receptor SorCS3	9.11558	Tbio	19	0.0194872	0.0952615
KCNJ14	IC	ATP-sensitive inward rectifier potassium channel 14	9.1028	Tchem	13	0.0727513	0.0680896
HIF3A		Hypoxia-inducible factor 3-alpha	9.09709	Tbio	36	0.190476	0.00260684
REM1	Enzyme	GTP-binding protein REM 1	9.09153	Tbio	33	0.362103	0.0013384
SLC6A2	Transporter	Sodium-dependent noradrenaline transporter	9.09125	Tclin	17	1.11629	0.00126834
LEP		Leptin	9.09095	Tbio	18	1.94646	6.44e-05
GRM2	GPCR	Metabotropic glutamate receptor 2	9.08766	Tchem	12	1.66828	0.00160856
DBH	Enzyme	Dopamine beta-hydroxylase	9.08612	Tchem	21	1.03231	0.00083795
KRT75		Keratin, type II cytoskeletal 75	9.07332	Tbio	30	0.214286	0.00341766
GUCY2C	Kinase	Heat-stable enterotoxin receptor	9.07168	Tclin	69	0.05	0.0020599
ZNF365		Talanin	9.0713	Tbio	50	0.00980392	0.0209944
ZNF365		Protein ZNF365	9.0713	Tbio	51	0.00980392	0.0209944
SLC18A3	Transporter	Vesicular acetylcholine transporter	9.07073	Tchem	11	1.1768	0.00201611
ADAM22	Enzyme	Disintegrin and metalloproteinase domain-containing protein 22	9.06664	Tbio	40	0.0192308	0.0256306
OLIG2	TF	Oligodendrocyte transcription factor 2	9.06531	Tbio	29	0.340972	0.00211969
OLIG2	TF	Oligodendrocyte transcription factor 2	9.06531	Tbio	29	0.340972	0.00211969
EPOR		Erythropoietin receptor	9.0576	Tclin	46	0.157885	0.00150259
VIPR2	GPCR	Vasoactive intestinal polypeptide receptor 2	9.05171	Tchem	19	0.267332	0.00602252
SHC3		SHC-transforming protein 3	9.04191	Tbio	43	0.0476191	0.0101072
