# Supplementary material for: Knowledge graph analytics platform with LINCS and IDG for Parkinson's disease target illumination
Source: BMC Bioinformatics. 2022 Jan 12;23:37. doi: 10.1186/s12859-021-04530-9 (PMC8756622; doi:10.1186/s12859-021-04530-9)
Supplement: Supplementary file 4 — Additional file 4. PD drugs in TSV format. [file 12859_2021_4530_MOESM4_ESM.tsv]

Name	DrugCentral struct_id	PubChem CID	SMILES	InChIKey	ATC level1 class	IN_LINCS
amantadine	144	2130	NC12CC3CC(CC(C3)C1)C2	DKNWSYNQZKUICI-UHFFFAOYSA-N	NERVOUS SYSTEM	TRUE
apomorphine	228	6005	CN1CCC2=C3[C@H]1CC1=CC=C(O)C(O)=C1C3=CC=C2	VMWNQDUVQKEIOC-CYBMUJFWSA-N	NERVOUS SYSTEM	TRUE
benzatropine	333	1201549	CN1[C@H]2CC[C@@H]1C[C@@H](C2)OC(C1=CC=CC=C1)C1=CC=CC=C1	GIJXKZJWITVLHI-PMOLBWCYSA-N	NERVOUS SYSTEM	TRUE
biperiden	374	2381	OC(CCN1CCCCC1)(C1CC2CC1C=C2)C1=CC=CC=C1	YSXKPIUOCJLQIE-UHFFFAOYSA-N	NERVOUS SYSTEM	TRUE
bromocriptine	403	31101	CC(C)C[C@@H]1N2C(=O)[C@](NC(=O)[C@H]3CN(C)[C@@H]4CC5=C(Br)NC6=C5C(=CC=C6)C4=C3)(O[C@@]2(O)[C@@H]2CCCN2C1=O)C(C)C	OZVBMTJYIDMWIL-AYFBDAFISA-N	NERVOUS SYSTEM	TRUE
dexetimide	831	30843	O=C1CC[C@@](C2CCN(CC3=CC=CC=C3)CC2)(C(=O)N1)C1=CC=CC=C1	LQQIVYSCPWCSSD-HSZRJFAPSA-N	NERVOUS SYSTEM	FALSE
entacapone	1018	5281081	CCN(CC)C(=O)C(=C\C1=CC(=C(O)C(O)=C1)[N+]([O-])=O)\C#N	JRURYQJSLYLRLN-BJMVGYQFSA-N	NERVOUS SYSTEM	TRUE
levodopa	1567	6047	N[C@@H](CC1=CC(O)=C(O)C=C1)C(O)=O	WTDRDQBEARUVNC-LURJTMIESA-N	NERVOUS SYSTEM	TRUE
melevodopa	1673	23497	COC(=O)[C@@H](N)CC1=CC(O)=C(O)C=C1	XBBDACCLCFWBSI-ZETCQYMHSA-N	NERVOUS SYSTEM	FALSE
metixene	1780	4167	CN1CCCC(CC2C3=CC=CC=C3SC3=C2C=CC=C3)C1	MJFJKKXQDNNUJF-UHFFFAOYSA-N	NERVOUS SYSTEM	TRUE
opicapone	5143	135565903	CC1=C(C2=NOC(=N2)C2=CC(O)=C(O)C(=C2)[N+]([O-])=O)C(Cl)=[N+]([O-])C(C)=C1Cl	ASOADIZOVZTJSR-UHFFFAOYSA-N	NERVOUS SYSTEM	FALSE
orphenadrine	1999	4601	CN(C)CCOC(C1=CC=CC=C1)C1=C(C)C=CC=C1	QVYRGXJJSLMXQH-UHFFFAOYSA-N	NERVOUS SYSTEM	TRUE
pergolide	2105	47811	CCCN1C[C@H](CSC)C[C@H]2[C@H]1CC1=CNC3=C1C2=CC=C3	YEHCICAEULNIGD-MZMPZRCHSA-N	NERVOUS SYSTEM	TRUE
pimavanserin	5142	10071196	CC(C)COC1=CC=C(CNC(=O)N(CC2=CC=C(F)C=C2)C2CCN(C)CC2)C=C1	RKEWSXXUOLRFBX-UHFFFAOYSA-N	NERVOUS SYSTEM	TRUE
piribedil	2202	4850	C(N1CCN(CC1)C1=NC=CC=N1)C1=CC2=C(OCO2)C=C1	OQDPVLVUJFGPGQ-UHFFFAOYSA-N	NERVOUS SYSTEM	TRUE
pramipexole	2233	119570	CCCN[C@H]1CCC2=C(C1)SC(N)=N2	FASDKYOPVNHBLU-ZETCQYMHSA-N	NERVOUS SYSTEM	TRUE
procyclidine	2276	4919	OC(CCN1CCCC1)(C1CCCCC1)C1=CC=CC=C1	WYDUSKDSKCASEF-UHFFFAOYSA-N	NERVOUS SYSTEM	TRUE
rasagiline	3521	3052776	C#CCN[C@@H]1CCC2=C1C=CC=C2	RUOKEQAAGRXIBM-GFCCVEGCSA-N	NERVOUS SYSTEM	TRUE
rivastigmine	2392	77991	CCN(C)C(=O)OC1=CC=CC(=C1)[C@H](C)N(C)C	XSVMFMHYUFZWBK-NSHDSACASA-N	NERVOUS SYSTEM	TRUE
ropinirole	2402	5095	CCCN(CCC)CCC1=CC=CC2=C1CC(=O)N2	UHSKFQJFRQCDBE-UHFFFAOYSA-N	NERVOUS SYSTEM	TRUE
rotigotine	2407	59227	CCCN(CCC1=CC=CS1)[C@H]1CCC2=C(O)C=CC=C2C1	KFQYTPMOWPVWEJ-INIZCTEOSA-N	NERVOUS SYSTEM	TRUE
safinamide	4921	131682	C[C@H](NCC1=CC=C(OCC2=CC(F)=CC=C2)C=C1)C(N)=O	NEMGRZFTLSKBAP-LBPRGKRZSA-N	NERVOUS SYSTEM	TRUE
selegiline	2429	26757	C[C@H](CC1=CC=CC=C1)N(C)CC#C	MEZLKOACVSPNER-GFCCVEGCSA-N	NERVOUS SYSTEM	TRUE
tolcapone	2697	4659569	CC1=CC=C(C=C1)C(=O)C1=CC(=C(O)C(O)=C1)[N+]([O-])=O	MIQPIUSUKVNLNT-UHFFFAOYSA-N	NERVOUS SYSTEM	TRUE
trihexyphenidyl	2745	5572	OC(CCN1CCCCC1)(C1CCCCC1)C1=CC=CC=C1	HWHLPVGTWGOCJO-UHFFFAOYSA-N	NERVOUS SYSTEM	TRUE
