# Supplementary material for: Knowledge graph analytics platform with LINCS and IDG for Parkinson's disease target illumination
Source: BMC Bioinformatics. 2022 Jan 12;23:37. doi: 10.1186/s12859-021-04530-9 (PMC8756622; doi:10.1186/s12859-021-04530-9)
Supplement: Supplementary file 5 — Additional file 5. PD drugs in XLSX format. [file 12859_2021_4530_MOESM5_ESM.xlsx]

## Sheet: pd_drugs
Name	Struct_ID	PubChem_CID	In_LINCS
amantadine	144	2130	TRUE
apomorphine	228	6005	TRUE
benzatropine	333	1201549	TRUE
biperiden	374	2381	TRUE
bromocriptine	403	31101	TRUE
dexetimide	831	30843	FALSE
entacapone	1018	5281081	TRUE
levodopa	1567	6047	TRUE
melevodopa	1673	23497	FALSE
metixene	1780	4167	TRUE
opicapone	5143	135565903	FALSE
orphenadrine	1999	4601	TRUE
pergolide	2105	47811	TRUE
pimavanserin	5142	10071196	TRUE
piribedil	2202	4850	TRUE
pramipexole	2233	119570	TRUE
procyclidine	2276	4919	TRUE
rasagiline	3521	3052776	TRUE
rivastigmine	2392	77991	TRUE
ropinirole	2402	5095	TRUE
rotigotine	2407	59227	TRUE
safinamide	4921	131682	TRUE
selegiline	2429	26757	TRUE
tolcapone	2697	4659569	TRUE
trihexyphenidyl	2745	5572	TRUE

## Sheet: pd_drugs_smiles
Name	DrugCentral struct_id	PubChem CID	SMILES	InChIKey	ATC level1 class	IN_LINCS
amantadine	144	2130	NC12CC3CC(CC(C3)C1)C2	DKNWSYNQZKUICI-UHFFFAOYSA-N	NERVOUS SYSTEM	TRUE
apomorphine	228	6005	CN1CCC2=C3[C@H]1CC1=CC=C(O)C(O)=C1C3=CC=C2	VMWNQDUVQKEIOC-CYBMUJFWSA-N	NERVOUS SYSTEM	TRUE
benzatropine	333	1201549	CN1[C@H]2CC[C@@H]1C[C@@H](C2)OC(C1=CC=CC=C1)C1=CC=CC=C1	GIJXKZJWITVLHI-PMOLBWCYSA-N	NERVOUS SYSTEM	TRUE
biperiden	374	2381	OC(CCN1CCCCC1)(C1CC2CC1C=C2)C1=CC=CC=C1	YSXKPIUOCJLQIE-UHFFFAOYSA-N	NERVOUS SYSTEM	TRUE
bromocriptine	403	31101	CC(C)C[C@@H]1N2C(=O)[C@](NC(=O)[C@H]3CN(C)[C@@H]4CC5=C(Br)NC6=C5C(=CC=C6)C4=C3)(O[C@@]2(O)[C@@H]2CCCN2C1=O)C(C)C	OZVBMTJYIDMWIL-AYFBDAFISA-N	NERVOUS SYSTEM	TRUE
dexetimide	831	30843	O=C1CC[C@@](C2CCN(CC3=CC=CC=C3)CC2)(C(=O)N1)C1=CC=CC=C1	LQQIVYSCPWCSSD-HSZRJFAPSA-N	NERVOUS SYSTEM	FALSE
entacapone	1018	5281081	CCN(CC)C(=O)C(=C\C1=CC(=C(O)C(O)=C1)[N+]([O-])=O)\C#N	JRURYQJSLYLRLN-BJMVGYQFSA-N	NERVOUS SYSTEM	TRUE
levodopa	1567	6047	N[C@@H](CC1=CC(O)=C(O)C=C1)C(O)=O	WTDRDQBEARUVNC-LURJTMIESA-N	NERVOUS SYSTEM	TRUE
melevodopa	1673	23497	COC(=O)[C@@H](N)CC1=CC(O)=C(O)C=C1	XBBDACCLCFWBSI-ZETCQYMHSA-N	NERVOUS SYSTEM	FALSE
metixene	1780	4167	CN1CCCC(CC2C3=CC=CC=C3SC3=C2C=CC=C3)C1	MJFJKKXQDNNUJF-UHFFFAOYSA-N	NERVOUS SYSTEM	TRUE
opicapone	5143	135565903	CC1=C(C2=NOC(=N2)C2=CC(O)=C(O)C(=C2)[N+]([O-])=O)C(Cl)=[N+]([O-])C(C)=C1Cl	ASOADIZOVZTJSR-UHFFFAOYSA-N	NERVOUS SYSTEM	FALSE
orphenadrine	1999	4601	CN(C)CCOC(C1=CC=CC=C1)C1=C(C)C=CC=C1	QVYRGXJJSLMXQH-UHFFFAOYSA-N	NERVOUS SYSTEM	TRUE
pergolide	2105	47811	CCCN1C[C@H](CSC)C[C@H]2[C@H]1CC1=CNC3=C1C2=CC=C3	YEHCICAEULNIGD-MZMPZRCHSA-N	NERVOUS SYSTEM	TRUE
pimavanserin	5142	10071196	CC(C)COC1=CC=C(CNC(=O)N(CC2=CC=C(F)C=C2)C2CCN(C)CC2)C=C1	RKEWSXXUOLRFBX-UHFFFAOYSA-N	NERVOUS SYSTEM	TRUE
piribedil	2202	4850	C(N1CCN(CC1)C1=NC=CC=N1)C1=CC2=C(OCO2)C=C1	OQDPVLVUJFGPGQ-UHFFFAOYSA-N	NERVOUS SYSTEM	TRUE
pramipexole	2233	119570	CCCN[C@H]1CCC2=C(C1)SC(N)=N2	FASDKYOPVNHBLU-ZETCQYMHSA-N	NERVOUS SYSTEM	TRUE
procyclidine	2276	4919	OC(CCN1CCCC1)(C1CCCCC1)C1=CC=CC=C1	WYDUSKDSKCASEF-UHFFFAOYSA-N	NERVOUS SYSTEM	TRUE
rasagiline	3521	3052776	C#CCN[C@@H]1CCC2=C1C=CC=C2	RUOKEQAAGRXIBM-GFCCVEGCSA-N	NERVOUS SYSTEM	TRUE
rivastigmine	2392	77991	CCN(C)C(=O)OC1=CC=CC(=C1)[C@H](C)N(C)C	XSVMFMHYUFZWBK-NSHDSACASA-N	NERVOUS SYSTEM	TRUE
ropinirole	2402	5095	CCCN(CCC)CCC1=CC=CC2=C1CC(=O)N2	UHSKFQJFRQCDBE-UHFFFAOYSA-N	NERVOUS SYSTEM	TRUE
rotigotine	2407	59227	CCCN(CCC1=CC=CS1)[C@H]1CCC2=C(O)C=CC=C2C1	KFQYTPMOWPVWEJ-INIZCTEOSA-N	NERVOUS SYSTEM	TRUE
safinamide	4921	131682	C[C@H](NCC1=CC=C(OCC2=CC(F)=CC=C2)C=C1)C(N)=O	NEMGRZFTLSKBAP-LBPRGKRZSA-N	NERVOUS SYSTEM	TRUE
selegiline	2429	26757	C[C@H](CC1=CC=CC=C1)N(C)CC#C	MEZLKOACVSPNER-GFCCVEGCSA-N	NERVOUS SYSTEM	TRUE
tolcapone	2697	4659569	CC1=CC=C(C=C1)C(=O)C1=CC(=C(O)C(O)=C1)[N+]([O-])=O	MIQPIUSUKVNLNT-UHFFFAOYSA-N	NERVOUS SYSTEM	TRUE
trihexyphenidyl	2745	5572	OC(CCN1CCCCC1)(C1CCCCC1)C1=CC=CC=C1	HWHLPVGTWGOCJO-UHFFFAOYSA-N	NERVOUS SYSTEM	TRUE

## Sheet: pd_drugs_smiles_depicted
Name	DrugCentral struct_id	PubChem CID	Molecular Depiction	SMILES	InChIKey	ATC level1 class	IN_LINCS
amantadine	144	2130		NC12CC3CC(CC(C3)C1)C2	DKNWSYNQZKUICI-UHFFFAOYSA-N	NERVOUS SYSTEM	TRUE
apomorphine	228	6005		CN1CCC2=C3[C@H]1CC1=CC=C(O)C(O)=C1C3=CC=C2	VMWNQDUVQKEIOC-CYBMUJFWSA-N	NERVOUS SYSTEM	TRUE
benzatropine	333	1201549		CN1[C@H]2CC[C@@H]1C[C@@H](C2)OC(C1=CC=CC=C1)C1=CC=CC=C1	GIJXKZJWITVLHI-PMOLBWCYSA-N	NERVOUS SYSTEM	TRUE
biperiden	374	2381		OC(CCN1CCCCC1)(C1CC2CC1C=C2)C1=CC=CC=C1	YSXKPIUOCJLQIE-UHFFFAOYSA-N	NERVOUS SYSTEM	TRUE
bromocriptine	403	31101		CC(C)C[C@@H]1N2C(=O)[C@](NC(=O)[C@H]3CN(C)[C@@H]4CC5=C(Br)NC6=C5C(=CC=C6)C4=C3)(O[C@@]2(O)[C@@H]2CCCN2C1=O)C(C)C	OZVBMTJYIDMWIL-AYFBDAFISA-N	NERVOUS SYSTEM	TRUE
dexetimide	831	30843		O=C1CC[C@@](C2CCN(CC3=CC=CC=C3)CC2)(C(=O)N1)C1=CC=CC=C1	LQQIVYSCPWCSSD-HSZRJFAPSA-N	NERVOUS SYSTEM	FALSE
entacapone	1018	5281081		CCN(CC)C(=O)C(=C\C1=CC(=C(O)C(O)=C1)[N+]([O-])=O)\C#N	JRURYQJSLYLRLN-BJMVGYQFSA-N	NERVOUS SYSTEM	TRUE
levodopa	1567	6047		N[C@@H](CC1=CC(O)=C(O)C=C1)C(O)=O	WTDRDQBEARUVNC-LURJTMIESA-N	NERVOUS SYSTEM	TRUE
melevodopa	1673	23497		COC(=O)[C@@H](N)CC1=CC(O)=C(O)C=C1	XBBDACCLCFWBSI-ZETCQYMHSA-N	NERVOUS SYSTEM	FALSE
metixene	1780	4167		CN1CCCC(CC2C3=CC=CC=C3SC3=C2C=CC=C3)C1	MJFJKKXQDNNUJF-UHFFFAOYSA-N	NERVOUS SYSTEM	TRUE
opicapone	5143	135565903		CC1=C(C2=NOC(=N2)C2=CC(O)=C(O)C(=C2)[N+]([O-])=O)C(Cl)=[N+]([O-])C(C)=C1Cl	ASOADIZOVZTJSR-UHFFFAOYSA-N	NERVOUS SYSTEM	FALSE
orphenadrine	1999	4601		CN(C)CCOC(C1=CC=CC=C1)C1=C(C)C=CC=C1	QVYRGXJJSLMXQH-UHFFFAOYSA-N	NERVOUS SYSTEM	TRUE
pergolide	2105	47811		CCCN1C[C@H](CSC)C[C@H]2[C@H]1CC1=CNC3=C1C2=CC=C3	YEHCICAEULNIGD-MZMPZRCHSA-N	NERVOUS SYSTEM	TRUE
pimavanserin	5142	10071196		CC(C)COC1=CC=C(CNC(=O)N(CC2=CC=C(F)C=C2)C2CCN(C)CC2)C=C1	RKEWSXXUOLRFBX-UHFFFAOYSA-N	NERVOUS SYSTEM	TRUE
piribedil	2202	4850		C(N1CCN(CC1)C1=NC=CC=N1)C1=CC2=C(OCO2)C=C1	OQDPVLVUJFGPGQ-UHFFFAOYSA-N	NERVOUS SYSTEM	TRUE
pramipexole	2233	119570		CCCN[C@H]1CCC2=C(C1)SC(N)=N2	FASDKYOPVNHBLU-ZETCQYMHSA-N	NERVOUS SYSTEM	TRUE
procyclidine	2276	4919		OC(CCN1CCCC1)(C1CCCCC1)C1=CC=CC=C1	WYDUSKDSKCASEF-UHFFFAOYSA-N	NERVOUS SYSTEM	TRUE
rasagiline	3521	3052776		C#CCN[C@@H]1CCC2=C1C=CC=C2	RUOKEQAAGRXIBM-GFCCVEGCSA-N	NERVOUS SYSTEM	TRUE
rivastigmine	2392	77991		CCN(C)C(=O)OC1=CC=CC(=C1)[C@H](C)N(C)C	XSVMFMHYUFZWBK-NSHDSACASA-N	NERVOUS SYSTEM	TRUE
ropinirole	2402	5095		CCCN(CCC)CCC1=CC=CC2=C1CC(=O)N2	UHSKFQJFRQCDBE-UHFFFAOYSA-N	NERVOUS SYSTEM	TRUE
rotigotine	2407	59227		CCCN(CCC1=CC=CS1)[C@H]1CCC2=C(O)C=CC=C2C1	KFQYTPMOWPVWEJ-INIZCTEOSA-N	NERVOUS SYSTEM	TRUE
safinamide	4921	131682		C[C@H](NCC1=CC=C(OCC2=CC(F)=CC=C2)C=C1)C(N)=O	NEMGRZFTLSKBAP-LBPRGKRZSA-N	NERVOUS SYSTEM	TRUE
selegiline	2429	26757		C[C@H](CC1=CC=CC=C1)N(C)CC#C	MEZLKOACVSPNER-GFCCVEGCSA-N	NERVOUS SYSTEM	TRUE
tolcapone	2697	4659569		CC1=CC=C(C=C1)C(=O)C1=CC(=C(O)C(O)=C1)[N+]([O-])=O	MIQPIUSUKVNLNT-UHFFFAOYSA-N	NERVOUS SYSTEM	TRUE
trihexyphenidyl	2745	5572		OC(CCN1CCCCC1)(C1CCCCC1)C1=CC=CC=C1	HWHLPVGTWGOCJO-UHFFFAOYSA-N	NERVOUS SYSTEM	TRUE
